# Supplementary material for: Integrated small RNA and Degradome sequencing provide insights into salt tolerance in sesame (Sesamum indicum L.)
Source: BMC Genomics. 2020 Jul 18;21:494. doi: 10.1186/s12864-020-06913-3 (PMC7368703; doi:10.1186/s12864-020-06913-3)
Supplement: Supplementary file 1 — Additional file 1: Table S1. Summary of small RNA sequencing data generated from 18 small RNA libraries. Table S2. Details of identified miRNAs (known and novel) and their precursors. Table S3. Summary of degradome sequencing data. Table S4. List of miRNA targets identified in sesame by degradome sequencing. Table S5. The expression patterns of miRNAs and their target genes in ST and SS genotype responses to salt stress. Table S6. Correlation analysis between the expression profiles of miRNAs and their target genes. Table S7. Primers used in this study. [file 12864_2020_6913_MOESM1_ESM.xlsx]

## Sheet: Table S1
Table S1. Summary of small RNA sequencing data generated from 18 small RNA libraries.
Sample	Raw reads	Q20	Q30	GC content	Clean reads	Mapped sRNA	Repeat reads	rRNA reads	tRNA reads	snRNA	snoRNA reads	miRNA reads
ST_0h_1	13545724	0.9783	0.9534	0.5154	13064538 (96.45%)	10072500	468948	2853450	1	8459	8329	32932
ST_0h_2	12377123	0.9782	0.9531	0.514	12024936 (97.15%)	9360326	487146	2948661	3	7998	8294	21866
ST_0h_3	12979338	0.9694	0.9275	0.5189	12602346 (97.10%)	9349509	444854	2648102	1	11676	8427	50103
SS_0h_1	12810466	0.9767	0.9503	0.5135	12270984 (95.79%)	8813743	345455	1978522	4	7171	9224	67479
SS_0h_2	13095356	0.9772	0.9513	0.5181	12685165 (96.87%)	9033461	416843	1989216	1	6586	8522	75963
SS_0h_3	11328576	0.9774	0.9518	0.486	11115623 (98.12%)	8257932	465160	465542	0	2737	3960	308039
ST_12h_1	12872837	0.9763	0.9493	0.5181	12326667 (95.76%)	7826663	469188	1436145	1	4836	6768	92962
ST_12h_2	13702551	0.9765	0.95	0.5196	13220360 (96.48%)	8966499	346569	1744098	1	8583	8922	130721
ST_12h_3	13169628	0.9767	0.9505	0.5164	12560316 (95.37%)	8371719	328688	1983221	0	8725	7978	71600
SS_12h_1	12832860	0.9772	0.9513	0.497	12603563 (98.21%)	8420890	433101	491138	1	3313	3819	409030
SS_12h_2	11814445	0.9767	0.9503	0.4963	11496697 (97.31%)	7401335	504764	641828	1	2844	6111	227816
SS_12h_3	14363440	0.9696	0.9298	0.5044	14132595 (98.39%)	8994522	904543	994363	0	3589	5877	265135
ST_24h_1	11694179	0.976	0.9487	0.5162	11355708 (97.11%)	6999815	293501	1559608	1	7387	6416	23894
ST_24h_2	12480019	0.9772	0.9509	0.5139	12209885 (97.84%)	8671126	377169	1737121	0	7938	9463	54674
ST_24h_3	12197795	0.9765	0.9507	0.4916	11709329 (96.00%)	6015495	290411	387061	0	1825	5230	139868
SS_24h_1	12784930	0.9766	0.9499	0.51	12501686 (97.78%)	7257506	781641	881945	2	3769	6642	198580
SS_24h_2	12895500	0.9764	0.9499	0.5038	12632294 (97.96%)	6030481	433181	529653	1	3201	5149	143142
SS_24h_3	12480458	0.9768	0.95	0.5181	12057348 (96.61%)	7817464	435892	1477417	0	5394	5236	66679

## Sheet: Table S2
Table S2. Details of identified miRNAs (known and novel) and their precursors.
Family	miRNA	Mature sequence	Mapped miRNA	Species	Length of miRNA	GC percentage	Precursor sequence
miR1511	miR1511	AACCAGGCUCUGAUACCAUG	gma-miR1511	Glycine max	20	50	UCAGCCGUGGUAUCAGGUCCUGCUUCAUCAAGUGGUCUUGUGUUCAAAUCCAGCCUCAAGCACAUGGUUAACCAGGCUCUGAUACCAUGGUGAAUAUAA
	miR1511	ACCUAGCUCUGAUACCAUGAA	mdm-miR1511	Malus domestica	21	42.8571	GUGGGUCUAGUUCUCAUUCCAUUGUGGUAUCAGGACUAUGUUAUGUGAAUGUUGUUACACAAUAUUGUGUUACUCAUCUGUAUAACCUAGCUCUGAUACCAUGAACAAAAUUAAAUCUACGACCCAU
	miR1511-3p	ACCUGGCUCUGAUACCAUAAC	ppe-miR1511-3p	Prunus persica	21	47.619	AUCGUGGUAUCAGAGUCAUGUUAUUUGCAUGUUGCCACCACAUAUGUGUUGCUCAUAUAAAUAACCUGGCUCUGAUACCAUAAC
miR1515	miR1515	UCAUUUUUGCGUGCAAUGAUCC	csi-miR1515	Citrus sinensis	22	40.9091	UCGAUUUGCAUCAUUUUUGCGUGCAAUGAUCCCGAAUUUGCUCUCUUACUCAACUUUCUUUUUAAUUUACAAAUAUUCAUGUUUAUUGGUUUGAAAAAUAGGAAAAAAAAAUUCUAAUUUUUGUUAACGGGGAUCUGGAUCAUUCACGCAAAAAUGAUUUGACUCGUGAGUUGGC
miR156	miR156	UUGACAGAAGAUAGAGAGC	hbr-miR156	Hevea brasiliensis	19	42.1053	GGGCACUGGUGGUGAUGUUGUUGACAGAAGAUAGAGAGCACAGAUGAUGAUAUGCAAUUAAUGGACUCUGCAUCUCACUCCUUUGUGCUCUCUAUGCUUCUGUCAUCACCUUCAGCCCU
	miR156a	UGACAGAAGAGAGUGAGUAC	hci-miR156a	Helianthus ciliaris	20	45	AAAGAGGGUUUGGUUGAGAACUGACAGAAGAGAGUGAGUACACGCAGGCAAUUGUAUAGUGGACUAUACUCUUGUUUGAGUUAUGCGUGUGCUCACUUCUCUUCCGUCAGCCCUUGCUCUUUUUUUUCUC
	miR156a	CAGAAGAUAGAGAGCACAUC	pta-miR156a	Pinus taeda	20	45	GAUGACAGAAGAUAGAGAGCACAUCCGCUCACAUGCCGGGACUCUGCGUUUGAGGUGUAUGUGGUCUCCAUGAUUCUGUCAUC
	miR156a	UGACAGAAGAGAGGGAGCAC	vvi-miR156a	Vitis vinifera	20	55	AGAAAUAUGUUGACAGAAGAGAGGGAGCACAACCCAGCAUCAGCUAAAGACUCUUUGCUU
	miR156a-5p	UGACAGAAGAGAGUGAGCAC	ath-miR156a-5p	Arabidopsis thaliana	20	50	CAAGAGAAACGCAAAGAAACUGACAGAAGAGAGUGAGCACACAAAGGCAAUUUGCAUAUC
	miR156ad	UGACAGAAGAAAGUGAGCAC	mdm-miR156ad	Malus domestica	20	45	GGUUUGGAAAGAAGGUGACAGAAGAAAGUGAGCACACGUGGUUCUUUUCUUGCAUGAAUCCAUGUCAGAAGCUCUAUGUGUUCAUUCUCUAUCUGUCACCUACCAUCCUUAACC
	miR156b	UGACAGAAGAGAGUGAGCAUA	cca-miR156b	Cynara cardunculus	21	42.8571	AAGAAAGCUGACAGAAGAGAGUGAGCAUAUGCAAAGCAAUUGUAUAGAGAACUAUACACUUGUUGGACUUAUGCGUGUGCUCACUUCUCUUGCUGUCAGCUA
	miR156b	CAGAAGAUAGAGAGCACAAC	pta-miR156b	Pinus taeda	20	45	GAUGACAGAAGAUAGAGAGCACAACCGCUCAGAUGCCGGCACUCUGCGUUUGAGGUGUAUGUGCUCUCGUUGAUUUUGUCAUC
	miR156b-3p	GCUCAUUUCUCUCUCUGUCAGC	ata-miR156b-3p	Aegilops tauschii	22	50	AGGUGGAGGCUGACAGAAGAGAGUGAGCACACAUGGUGCCUUUCUUGCAUGGUGAAUUAAUGGGAGAAGUUCAUGCUUGAAGCUAUGUGUGCUCAUUUCUCUCUCUGUCAGCCAUUAUAACU
	miR156b-3p	GCUCACUUCUCUCUCUGUCACC	bdi-miR156b-3p	Brachypodium distachyon	22	54.5455	GUGUUGUGGCAGGUGUGGCAAGGCUAUGGGUGACAGAAGAGAGUGAGCACACAGCGGCCAGACUGCAUCUAUUCCUUCGGCGGCGGACACGGCCGGGCAUGGCCGGCCAUGGCAUGGCAUACACGAAAACGAAUGAUGCUGCUGCUGCUGCGUGCUCACUUCUCUCUCUGUCACCUCUCGCACACACGGCUAGCCCGCCAGCCUC
	miR156c	UGUCAGAAGAGAGUGAGCAC	ghr-miR156c	Gossypium hirsutum	20	50	GGUGUCAGAAGAGAGUGAGCACACAGGGUUCUUUGUAGCAUGCUUGAGCCUUUCAUGCUAGAAGCUAUGUGUGCUCACCCUCUAUCUGUCAUCCACU
	miR156c	UGACAGAAGAGAGGGAGCA	har-miR156c	Helianthus argophyllus	19	52.6316	AGGAUAGGAAGUGACAGAAGAGAGGGAGCAUAGAUUCCUUUAUUUAGGUUUUCCAUCUGGUUUAAGUUGGAUUCUCUUGGUUAAACCUUUGGCUGUGCACACAAACAAGUUCCUUCU
	miR156e	UGACAGAGGAGAGUGAGCAC	vvi-miR156e	Vitis vinifera	20	55	GUAUGGUAGGUGACAGAGGAGAGUGAGCACUCAUGGUUCUUUUCUUGCAUGAAGUUUCUA
	miR156e-5p	UGAUAGAAGAGAGUGAGCAC	sly-miR156e-5p	Solanum lycopersicum	20	45	UGGUGGUGAUAGAAGAGAGUGAGCACACAUGGUGUUUUCUUGCAUGAUGUUUAUAUAUAUAUAUGCUUGAAACUAUGUGUGCUUACUCUCUAUCUGUCACCCCCA
	miR156f	UGACAGAAGAGAAUGAGCAC	nta-miR156f	Nicotiana tabacum	20	45	UUAAAGGAGGUGACAGAAGAGAAUGAGCACACAUGGUGUUUUCUUACAUGAGAUAUAUAUAUUCAUGCUUGAAACUAUGCGUGCUCACUCUCUAUCUGUCACCCACUUUCUUU
	miR156f-5p	CUGACAGAAGAGAGUGAGCA	stu-miR156f-5p	Solanum tuberosum	20	50	CUGACAGAAGAGAGUGAGCAUACACAUAUAAUUAUAUAAAUAUUUUUACUUAAUUUUCUUGAUAUAUAUUGUAUAUAUAAUUUUGCGAGUGCUCACUUCUCUUUCUGUCAAUC
	miR156g	CGACAGAAGAGAGUGAGCAC	ath-miR156g	Arabidopsis thaliana	20	55	AUAACGAAGGCGACAGAAGAGAGUGAGCACACAUGGCUCUUUUUCUAGCAUGCUCAUGCU
	miR156g	ACAGAAGAUAGAGAGCACAG	gma-miR156g	Glycine max	20	45	UGAACAAUAUCUUGAACAGUUUGUUGACAGAAGAUAGAGAGCACAGGUGAUCAUACCCAAAAAAGCUUUUGUGUGUGAGCAGUUUUGUGCUCUCUAUCUUCUGUCAAUGUACUUCUCA
	miR156g-5p	UUGACAGAAGAUAGAGGGCAC	mtr-miR156g-5p	Medicago truncatula	21	47.619	GGUUGUUGACAGAAGAUAGAGGGCACUAAGGAUGAUAUGCAUACACAUAUAUAUACAACAUGGAGGAGGAGCUUAAUUGCAUUUCAUUUCCUUUGUGCUCUCUAGACUUCUGUCAUCACC
	miR156h	UGACAGAAGAAAGAGAGCAC	ath-miR156h	Arabidopsis thaliana	20	45	AUGAAAAAUGUUGACAGAAGAAAGAGAGCACAACCUGGGAUUAGCAAAAAGAUAGUUUUG
	miR156h	UGACAGAAGAGAGAGAGCAU	vvi-miR156h	Vitis vinifera	20	45	UGCCUCACAAUGACAGAAGAGAGAGAGCAUGCUGGUGGGAAAACAAUUACAACUUUUGAU
	miR156h-3p	GCUCUUUAUUCUUCUGUCAUC	mtr-miR156h-3p	Medicago truncatula	21	38.0952	UGCUGUUGACAGAAGAUAGAGAGCACAGAUGAUGAAAUGCAUGGAAGGCAAUGGCAUCUCAUUCCUUUGUGCUCUUUAUUCUUCUGUCAUCACC
	miR156i	UGACAGAAGAGAGAGAGCAG	ath-miR156i	Arabidopsis thaliana	20	50	UAGAUGACAGAAGAGAGAGAGCAGACAGCUUCUCUAUCUAAUCUGUGGUCGCUUGAAUGA
	miR156j	UGACAGAAGAGAGAGAGCAC	ath-miR156j	Arabidopsis thaliana	20	50	UUUGACAGAAGAGAGAGAGCACAGUUUGAGUCGCCAAUUCCCUUGUAGCUCUCUAGUUUA
	miR156j	UGACAGAAGAGGGUGAGCAC	mtr-miR156j	Medicago truncatula	20	55	ACAUAGAAAUUGACAGAAGAGGGUGAGCACAAAAAAAGUCUUUAGUAUAUAAUGUUUAUACCAUUAUUUUUGUGUGCUCAUACUCUUCUGACAAUUUUCAAUG
	miR156k-5p	UGACAGAAGAGAGCGAGCAC	zma-miR156k-5p	Zea mays	20	55	GGCUUAGGCCCCGAAGAGAUUGACAGAAGAGAGCGAGCACCUGGCGCGGCGACCGGCAUGGAACGCAUGCCGUCCCCGCCGCGUGCUCGCUUCUCUUUCUGUCAGCCUCUCCCUCGUCCUGAG
	miR156l	UUGACAGAAGAUGGAGAGCAC	ptc-miR156l	Populus trichocarpa	21	47.619	GUUGACAGAAGAUGGAGAGCACAGCUACAUGUAAUCGAGAAUUAGUCCUGUAGAAGUGCAGUUUGUGCUUUGUGUUUUCUUUUCUUCUUUAAAC
	miR156l-5p	CGACAGAAGAGAGUGAGCAUA	osa-miR156l-5p	Oryza sativa	21	47.619	GCUAGGGAGCCGACAGAAGAGAGUGAGCAUAUAUAGUUCUUUCCUUGCAUAUGUGGUCAUAUGUGUGUUGACUGAAGAGAUACAUAUAUAUAGAGAGAGAGAGUUCAUGUGCUUGAAGCUAUAUGUGCUCACUUCUCUUUCUGUCAGCAAAUUAUC
	miR156r	CUGACAGAAGAUAGAGAGCAU	gma-miR156r	Glycine max	21	42.8571	UUGUUAAUUGCUUUUUUCUCUUCUAGUUAUAUGGGGUUCGUGAUCAUAAUAUGAUGACAAUCCUAAUGCAUAAUAUUCUUUCGUAUUUUAUGCAGAGAGAGUGAAGGAUCAAGCACAUGCAUAAGAUAGAGCCUGCUGACAGAAGAUAGAGAGCAUAGCUGAACAU
	miR156z	AUUGGAGUGAAGGGAGCU	gma-miR156z	Glycine max	18	50	UAAACCCAAGUUGGAGCUCUCAGCACUCCAGUGUUGAAGGAAGUGAUGGUAAACCCUAGCUGCUAAUUCAUGGUUACCUUUGGUUUCACAUAAGGAAGCAUGUGAAGUCAUGGGUCUGCAUGAACUUGGAGAUGGGGUUGCCUUGAUCUUUUAGUAUUGGAGUGAAGGGAGCUCCUAAUUAGGCCUU
miR157	miR157a-5p	UUGACAGAAGAUAGAGAGCAC	ath-miR157a-5p	Arabidopsis thaliana	21	42.8571	GUGUUGACAGAAGAUAGAGAGCACAGAUGAUGAGAUACAAUUCGGAGCAUGUUCUUUGCA
	miR157d	UGACAGAAGAUAGAGAGCAC	ath-miR157d	Arabidopsis thaliana	20	45	GUGGAGGGUGAUAGUGUGGUUGCUGACAGAAGAUAGAGAGCACUAAGGAUGCUAUGCAAA
	miR157d-3p	GCUCUCUAUGCUUCUGUCAUC	aly-miR157d-3p	Arabidopsis lyrata	21	47.619	AUGUUGUAUGUAUAGUGGAGGGUGAUAGUGUGGUUGCUGACAGAAGAUAGAGAGCACUAAGGAUGAUAUGCAAAACACACACAUAUAUGUGCUUCUAAUUGUAUUUCAUACUUAACAUCAAUGUUGAUGUGAAUCGUGAAAAAAAAAAAAGAGAGAAGAGCUAGAGGAGCAUCUGCAUCUCUAUUCCUAUGUGCUCUCUAUGCUUCUGUCAUCACCUUUUUUUCUCUAUUUCUCUCUACACAUUACAUAUUCACAU
miR158	miR158-3p	UUUCCAAAUGUAGACAAAGCA	bra-miR158-3p	Brassica rapa	21	33.3333	AUAGCACGUUAUAUCUGUUCUUCUUUGUCUAUCGUUUGGAAAAGAUUGAUGACGCUAUCUACACUUUUCCAAAUGUAGACAAAGCAAAACCGUGAUGACGUCGUAGA
miR159	miR159	UUUGGACUGAAGGGAGCUCUA	aqc-miR159	Aquilegia caerulea	21	47.619	GGAGUCUUUCCAGCCCAAAACAGCUUCUUGAUCUUCUUGAAAACUUCUGUUUGGACUGAAGGGAGCUCUAA
	miR159	UUUGGUUUGAAGGGAGCUCUA	pde-miR159	Pinus densata	21	42.8571	UAAGCGGUAGAGCUCCUUUUGUACCAAUCAAGGACUGUGCAAAAAUGAUCCGACUGCCGAUUUAUGCAUCCUUCUGCCCUGCGAGUGUUCGUUGUUUCAAGUCCGAAUAGAUUGCAGGUUAGUGGUUUGCAGAAGACCGAUUUCAUUGCAGGUUAGUGGUGUGCAUAAGGCGGGAGUUGUAUUGAUUUUGUGUUGUCCUCGUUUGGUUUGAAGGGAGCUCUACUGGGC
	miR159a	CUUGGAUUGAAGGGAGCUCC	mdm-miR159a	Malus domestica	20	55	GGAGCUCCUUUUGAUUCAAAAGCAGGAGGGAGAGAGGGUUUUACACUGCUGCUGGUUCAUGGAUGCCCCUGAGGUGCGCACGAUAAGGAAACUGCGCAGCUUAAGGGUUUGCAUGGCCCAGGAGAUGUGAAUUCCUUCUCCUCUCCUUUCUUGGAUUGAAGGGAGCUCC
	miR159a	UUGGAUUGAAGGGAGCUCCA	pta-miR159a	Pinus taeda	20	50	GAUGUGUUGGAGCUCCCUUCAGUCCAACCAAAGCUUGUGCAGCGGUGGUUCAGCUGCUGAUUCAUGCAUUCUACUUCCCUGUCCGUGACUCUCCAGCAGCCUGAACAAAUCAAUCAAUCGACCUGCAUGACAGGAUAGUGGUGUGCAUGACGCAGGAGAUGUACUGUCACUAAACACGCAUUUCUUGGAUUGAAGGGAGCUCCACUUAUC
	miR159a.1	UUUGGAUUGAAGGGAGCUCUG	osa-miR159a.1	Oryza sativa	21	47.619	GUUGUGGACGUUGAGCUCCUUUCGGUCCAAAAAGGGGUGUUGCUGUGGGUCGAUUGAGCUGCUGGGUCAUGGAUCCCGUUAGCCUACUCCAUGUUCAUCAUUCAGCUCGAGAUCUGAAAGAAACUACUCCAAUUUAUACUAAUAGUAUGUGUGUAGAUAGGAAAAUGAUGGAGUACUCGUUGUUGGGAUAGGCUUAUGGCUUGCAUGCCCCAGGAGCUGCAUCAACCCUACAUGGACCCUCUUUGGAUUGAAGGGAGCUCUGCAUCUUUUGU
	miR159a-3p	CUUGGAUUGAAGGGAGCUCU	bdi-miR159a-3p	Brachypodium distachyon	20	50	GGGCAAGCGAAAGAUAUAGACAAGAAGAAGAGCUCCCUUCGAUCCAAUCCAGGAGGGGAAGUGGUCGGAUGCAGCUGCCGGUUCAUGGAUACCUGUCUGGUGCAUGCAGUGUGGUAAUAGCCUGCGCACCUGCAUCGGUUUGCAUGACCCGGGAGAUGAACCUGCCAGCGUCUUUCCCUCGUGCUUGGAUUGAAGGGAGCUCUCUCUCCCCCCUCUCUCUCUCUCCCUCUCUCU
	miR159a-5p	AGCUCCCUUCGAUCCAAUC	bdi-miR159a-5p	Brachypodium distachyon	19	52.6316	GGGCAAGCGAAAGAUAUAGACAAGAAGAAGAGCUCCCUUCGAUCCAAUCCAGGAGGGGAAGUGGUCGGAUGCAGCUGCCGGUUCAUGGAUACCUGUCUGGUGCAUGCAGUGUGGUAAUAGCCUGCGCACCUGCAUCGGUUUGCAUGACCCGGGAGAUGAACCUGCCAGCGUCUUUCCCUCGUGCUUGGAUUGAAGGGAGCUCUCUCUCCCCCCUCUCUCUCUCUCCCUCUCUCU
	miR159a-5p	GAGCUCCUUGAAGUCCAAUUG	gma-miR159a-5p	Glycine max	21	47.619	AAUUAAAGGGGAUUAUGAAGUGGAGCUCCUUGAAGUCCAAUUGAGGAUCUUACUGGGUGAAUUGAGCUGCUUAGCUAUGGAUCCCACAGUUCUACCCAUCAAUAAGUGCUUUUGUGGUAGUCUUGUGGCUUCCAUAUUUGGGGAGCUUCAUUUGCCUUUAUAGUAUUAACCUUCUUUGGAUUGAAGGGAGCUCUACACCCUUCUCUUCUUUUCU
	miR159b	UUUGGAUUGAAGGGAGCUCUC	lus-miR159b	Linum usitatissimum	21	47.619	AAGAGAGCUCCUUUGGGUCCAAACAGAGGGUGUGGAUAGGGUGAGAUGGAAGCUGCUGAGCUAUGGAUUCCACAACCCCACCCUUUUGAUUAUUGAUCCGGUGGGUUGUGGCUCGUUUUGCAUAUCUCAGGAGCCUCCGUUCCCUGUUUUCUUCUCUUCCCUCCUUUGGAUUGAAGGGAGCUCUCUU
	miR159b	UUGGAUUGAAGAGAGCUCCC	pta-miR159b	Pinus taeda	20	50	UUACGGGGAGCUUUCUUCAGUCCAACGAAAGGCCGUAUAGGGAUGAUUCAACUGCUGGUUCAUGGACUCUACUAUCUUGUAAUCCUCGAGGUUCAGUAUUGGCGGCAAGAUAAUGGUGUGCAUGACACGGGAGUCGUAUUGCCACUACGCUGUUUUUACUUGGAUUGAAGAGAGCUCCCAGAAA
	miR159b-3p	AUUGGAGUGAAGGGAGCUCCA	gma-miR159b-3p	Glycine max	21	52.381	AAACCCAACUUGGAGUUCCCUGCACUCCAAGUCUGAAAGGAUAUGAUGGUAAACCUCUACUGCUAGUUCAUGGAUACCUCUGACUUCUUAACAACAUGCGUUCGAAGUCAAGGGUUUGCAUGCCCUGGGAGAUGAGUUUACCUUGAUCUUUUGGUAUUGGAGUGAAGGGAGCUCCAGAGGGUAUUC
	miR159c	UUUGGUUUGAAGGGGGCUCUG	bdi-miR159c	Brachypodium distachyon	21	52.381	UACCCAAAACAACAUUUAGAGACCAUCCAUCACAAGAAAAAAGAGUUGCCAAGGGGCAGCGUGCGACAUACCCUGAUCUCGUCCUCGGUCGGCGCCGGCGCCGCGGGGCUGCUCCUGCUGCUGCUGCUGUACAUUUGGUUUGAAGGGGGCUCUGUUGGGUGGC
	miR159c	AUUGGAGUGAAGGGAGCUCCG	gma-miR159c	Glycine max	21	57.1429	ACCCAAGUUGGAGCUCUCUACACUCCAAGUCUGAAGGAAGUGACGGUAGACCCUUGCUGCUAAUUCAUGGUUACCUUUGGAUUCAGAUAAGGAAGCAUGUGAAAGUCAUGGGUCUGCAUGAAUUUGAAGACGGGGCUACCUUGAUCUUUUAGUAUUGGAGUGAAGGGAGCUCCGAAUUAGGCCUU
	miR159c	AUUGGAGUGAAGGGAGCUCUG	mes-miR159c	Manihot esculenta	21	52.381	GGGUUUUUGGUGAGGUUUAAUGGAGCUCUCUUCCCUCCUACUGUAAAGGAGGCGAAGGUAGGUAGGCCAUGGCUGCCAGUUCAUGAAUACCCCUGGGUGUGCAGGAUAAGCAGAGAGAGUGCGCAGGCUAAGGGUUUGCAUGACCUGGGAGACGUGGUUAUCUUGGCCAUUUUUAUAUUGGAGUGAAGGGAGCUCUGUUGUCUUUCUAACAAUCU
	miR159c	AUUGGAUUGAAGGGAGCUCCA	osa-miR159c	Oryza sativa	21	47.619	GAGGAGGAAGAGGAGCUCCUUUCGAUCCAAUUCAGGAGAGGAAGUGGUAGGAUGCAGCUGCCGAUUCAUGGAUACCUCUGGAGUGCAUGGCAGCAAUGCUGUAGGCCUGCACUUGCAUGGGUUUGCAUGACCCGGGAGAUGAACCCACCAUUGUCUUCCUCUAUUGAUUGGAUUGAAGGGAGCUCCACAUCUCUCUC
	miR159c	CUUGGAUUGAAGGGAGCUCCC	pta-miR159c	Pinus taeda	21	57.1429	GAUGUGUGAAUGAUGCGGGAGCUGAUUUUGUCCAGGAAAUGUCUUUUCCUUGGAUUGAAGGGAGCUCCCUUAUGUAGCAUACAUU
	miR159c	CUUGGAUUGAAGGGAGCUCCU	sof-miR159c	Saccharum officinarum	21	52.381	UGAAGACGACGACGAAGAAGAAGAUGGCGAAGAAAAGUGAUCGAAGAGCUCCCUUCGAUCCAAUCCAGGAGGGGAAGUGGUCGGUUGCAGCUGCCGGUUCAUGGAUGCCUCUCUGGUGCAGCAAUGACUAAUGCUCACCUGCACUUGCAUGGGUGUGCAUGACCCGGGAGAUGAACCCACCAUCAUCUUUCCCUCGUGCUUGGAUUGAAGGGAGCUCCUCUCUCUUUCCUCUCUCUCU
	miR159c-5p	GAGCUCCCUUCGAUCCAAUCC	zma-miR159c-5p	Zea mays	21	57.1429	AUGAUUAAGAAAGGCGAUCGAAGAGCUCCCUUCGAUCCAAUCCAGGAGGGGAAGUGGUCGGUUGCAGCUGCCGGUUCAUGGAUACCUCUCUGGUGCAGCAAUGGCCGCUGCUCACCUCUGCACUUGCAUGGGUGUGCAUGACCCGGGAGAUGAGCCCGCCAUCAUCUUUCCCUCGUGCUUGGAUUGAAGGGAGCUCCUCUCUGUCUGUCUGUCUGUC
	miR159d	AUUGGAUUGAAGGGAGCUCCG	osa-miR159d	Oryza sativa	21	52.381	UGAUGUGAGGAGGAGCUCCUUUCGAUCCAAUUCAGGAGAGGAAGUGGUGGGAUGCAGCUGCCGGUUCAUGGAUACCUCUGCAGUUCAUGCCGGUAGGCCUGCACUUGCAUGGGUUUGCAUGACCUGGGAGAUGAACCUGCCAUUGUGUUCCUCUAUUGAUUGGAUUGAAGGGAGCUCCGGCUACACCUA
	miR159e	AUUGGAUUGAAGGGAGCUCCU	osa-miR159e	Oryza sativa	21	47.619	GAUGAAGAAGAAGAGCUCCCUUUCGAUCCAAUUCAGGAGAGGAAGUGGUAGGAUGCAGCUGCCGGUUCAUGGAUACCUCUGGAGUGCAGGGCAAAUAGUCCUACCCUUUCAUGGGUUUGCAUGACUCGGGAGAUGAACCCGCCAUUGUCUUCCUCUAUUGAUUGGAUUGAAGGGAGCUCCUCUAGCUACAU
	miR159e	UUUGGAUUGAAAGGAGCUCUU	sof-miR159e	Saccharum officinarum	21	38.0952	CUGAUGCUUGGAUUUGAAGCGGAGCUCCUAUCAUUCCAAUGAAGGGCCGUUCUGAAGGGUGGUUCCGCUGCUCGUUCAUGGUUCCCACUAUCCUAUCUCAUCAUGUAUGUGUGUAUGUAUUUUCGAGAGGGAGGAGAGGAGCUAGACUCUCACGGUGGUCGUCUUUGAGAUAGGCUUGUGGUUUGCAUGACCGAAGAGCUGCACCGUCCCCUUGCUGGCCGCUCUUUGGAUUGAAAGGAGCUCUUGCAUCUGAUCCAUCCAUCC
	miR159e-3p	AUUGGUUUGAAGGGAGCUCCA	zma-miR159e-3p	Zea mays	21	47.619	GCAGCUCCUGCAGCAUCUGUUCGAGGCUCGCCGCGUUCUGAUGAUCCGGCAGCGCAAGUCCGGCGGCGACGGCGGCGGCCGAGGUCGGCGGCGCCGGCUGGCCGUAUUGGUUUGAAGGGAGCUCCAC
	miR159e-5p	GAGCUCCUUGAAGUCCAAUU	gma-miR159e-5p	Glycine max	20	45	CAAAGGGGGUUAUGGAGUGGAGCUCCUUGAAGUCCAAUUGAGGAUCUUACUGGGUGGAUUGAGCUGCUUAGCUAUGGAUCCCACAGUUCUACCCAUCAUUAAGUGCUUUUGUGGUAGUCUUGUGGCUUCCAUAUCUGGGGAGCUUCAUUUGCCUUUAUAGUAUUAUCCUUCUUUGGAUUGAAGGGAGCUCUACACCCUUCUCCCCUUUUGU
	miR159f	CUUGGAUUGAAGGGAGCUCUA	osa-miR159f	Oryza sativa	21	47.619	GAAGAAGAAGACGAGCUCCCUUCGAUCCAAUCCAGGAGAGGAAGUGGUAGGAUGCAGCUGCCGGUUCAUGGAUACCUCUGCAGUGCAUGUCGUAGGCUUGCACUUGCAUGGGUUUGCAUGACCCGGGAGAUGAACCCACCAUUGUCUUCCUCUUAUGCUUGGAUUGAAGGGAGCUCUACACCUCUCUC
	miR159h-3p	UUUGGAGUGAAGGGAGCUCUG	zma-miR159h-3p	Zea mays	21	52.381	GGUGCUCCCUUCACACCAAUAAACGGUCGAUCUGAUGGGUGGUACAGCUGCUCGUUCAUGGUUCCCACUGUCCCAUCUCAUCAGAGAGAGAGAAGAUCGUGAGAGAGCGAGAGAUGCUUGAGAUGGGCUUGUGGUUUGCAUGACCGAGGAGCUGCCUCGUCCCCUUCGUUGACCGCUGUUUGGAGUGAAGGGAGCUCUGC
miR160	miR160	UGGCAUACAGGGAGCCAGGCA	aau-miR160	Acacia auriculiformis	21	61.9048	AGCAUGCAUGACUCCUCGCACGCCAUUCGCUAAGGCCACCACUUCACUGAUGGGCUAUGCAAAUGGCAUACAGGGAGCCAGGCACUCC
	miR160	GCCUGGCUCCCUGUAUGCCAU	csi-miR160	Citrus sinensis	21	61.9048	AUUAUACCUAUGUCUAUAUAUUUAUAAUUAUGUGCCUGGCUCCCUGUAUGCCAUUUGCAGAGUCAAUCGAAACAUCGAUGGCCUCCGUGGAUGGCGUAUGAGGAGCCAUGCAUAUUCCAUGUAUAAUAUAUACCCAUAGAUAU
	miR160a	UGCCUGGCUCCCUGAAUGCCAUC	vvi-miR160a	Vitis vinifera	23	60.8696	GGGGUUGAUCUGCCUGGCUCCCUGAAUGCCAUCUAAGAAGCUUGUCAAGGUUGUUGACUC
	miR160a-3p	GCGUAUGAGGAGCCAAGCAUA	gma-miR160a-3p	Glycine max	21	52.381	CAUGCAUACAUAUGUGUAUGUGCCUGGCUCCCUGUAUGCCAUUUGUAGAGCUCAUCGAAGCAUCAAUGACCUUUGUGGAUGGCGUAUGAGGAGCCAAGCAUAUUUCAUAUACAUACAUG
	miR160a-5p	UGCCUGGCUCCCUGUAUGCCA	ath-miR160a-5p	Arabidopsis thaliana	21	61.9048	GUAUGCCUGGCUCCCUGUAUGCCAUAUGCUGAGCCCAUCGAGUAUCGAUGACCUCCGUGG
	miR160b	UGCCUGGCUCCCUGUAUGCC	gma-miR160b	Glycine max	20	65	AUGUGUAUGUGCCUGGCUCCCUGUAUGCCAUUUGCAUAGUUCAUUGAGCAUCAAUGAUCUUUGUGAAUGGCGUAUGAGGAGCCAAGCAUA
	miR160b	CGCCUGGCUCCCUGUAUGCCA	ppt-miR160b	Physcomitrella patens	21	66.6667	AUGCUAGAUCCGCCUGGCUCCCUGUAUGCCAACUGCGAGCCUUGCUAAAUAUUUGUUUGCCUUGAUUCAUAGCUGGCGUUCAGGGAGUCAAGCAGACCUUGCG
	miR160e-5p	UGCCUGGCUCCCUGUAUGCCG	osa-miR160e-5p	Oryza sativa	21	66.6667	GUAGGGGAUAUGCCUGGCUCCCUGUAUGCCGCUCGCAUGGCUGCCAACCCAAUGAACUCGAUCUCGUUGUUGGCCGCUGCGUACGGCGUGCGAGGUGCCAAGCAUGGCCCUCUU
	miR160f-5p	UGCCUGGCUCCCUGAAUGCCA	osa-miR160f-5p	Oryza sativa	21	61.9048	GGAUUAACGCUGCCUGGCUCCCUGAAUGCCAUCCGAGAAGCGUGCCGCUGUGGCCGGCUGCUUCCUGGUUGGCAUUGAGGGAGUCAUGCAGGGUUUGCUC
	miR160g	UGCCUGGCUCCUUGUAUGCCA	ppt-miR160g	Physcomitrella patens	21	57.1429	CUCAUGAAAUCAAUGGGGAAUAUUGGACCUGCCUGGCUCCUUGUAUGCCAUCUGCGAAGCUUGACAAAACUAUUGCCAGGGUACAUAGCUGCCAUGCAGGGAGUCAGACAGACCGUACGUCUUCCCAGAUUUACAUGC
	miR160g	UGCCUGGCUCCCUGGAUGCCA	ptc-miR160g	Populus trichocarpa	21	66.6667	GGGAUCAAUCUGCCUGGCUCCCUGGAUGCCAACUAAGAAAUUUGUCGAGUGGUCUUGACUCUUCAUAGUUGGCAUCAGAGGAGUCAUGCAGGUCCAAC
	miR160h	UGCCUGGCUCCCUGCAUGCCA	ptc-miR160h	Populus trichocarpa	21	66.6667	GAUCCCUGUGUGCCUGGCUCCCUGCAUGCCAUUUGCAUAGCUCAUCAGAACGUCGGUGGCCUUGGUGGAUGGCGUGCAACGAGUCAUGCAUGCUGUGA
miR164	miR164	UGGAGAAGGGGAGCACGUGCA	vun-miR164	Vigna unguiculata	21	61.9048	UGUUGGAGAAGGGGAGCACGUGCAAGAUCAGACGGAGGGAGAGAGACGUUGCACGUGCCCUGCUUCUCCAAC
	miR164-3p	CAUGUGCUCUAGCUCUCCAGC	stu-miR164-3p	Solanum tuberosum	21	57.1429	UGGAGAAGCAGGGCACAUGCUGAAUUACUUGAAACUUUGAUUAUUCAAGAAUUUUGCAUGUGCUCUAGCUCUCCAGC
	miR164a	UGGAGAAGCAGGGCACGUGCA	ath-miR164a	Arabidopsis thaliana	21	61.9048	GGGUGAGAAUCUCCAUGUUGGAGAAGCAGGGCACGUGCAAACCAACAAACACGAAAUCCG
	miR164a	UGGAGAAGCAGGGCACGUGAA	hci-miR164a	Helianthus ciliaris	21	57.1429	GUUGAGGAAAUUAUUGAUCAUGUUUUUUUGAGUUGUCUGGAAUUCGACCGAAUUGGAGAAGCAGGGCACGUGAAUCGAAUUGGAUAGGUUUGGAAUGAUCUUGGGUGACUCCAAUGGUGGCAGAGAAGUAGCAACCCCACCCGAAUCCGUCCUCGUUAGC
	miR164a	UGGAGAAGCAGGGCACAUGCC	mdm-miR164a	Malus domestica	21	61.9048	AGGGAGAAUGAGCCAUGCUGGAGAAGCAGGGCACAUGCCAGAUAUAUCAGCAUUGUCUGAGAAUUUUGCAUGUGCUCUACCUCUCCAGCUUGGACUCUCUCCCU
	miR164a-3p	CACGUACUCCCCUUCUCCAAC	aly-miR164a-3p	Arabidopsis lyrata	21	57.1429	GUUGGAGAAGCAGGGCACGUGCAAACCAACAAACACGAAAUCCGUCUCAUGUGUUUUGCACGUACUCCCCUUCUCCAAC
	miR164b	UGGAGAAGCAGGGCACGUGC	gma-miR164b	Glycine max	20	65	GCUCCUUGUUGGAGAAGCAGGGCACGUGCAACUCUCUAGGCUCUCUUAAGCGCCAUUGAACCCUUUGCACGUGCUCCCCUUCUCCAACAC
	miR164b	UGGAGAAGCAGGGCACAUGCU	vvi-miR164b	Vitis vinifera	21	57.1429	UAAACCAUGCUGGAGAAGCAGGGCACAUGCUGGAUCAAUCAGCACCUGGAUCUGAGAUUU
	miR164c	UGGAGAAGCAGGGUACGUGCA	osa-miR164c	Oryza sativa	21	57.1429	AGGUUCUUGUUGGAGAAGCAGGGUACGUGCAAAAUGCACACCGGUUGGUCGAGCUAAUUAACAAGCUCUGACGACCAUGGUGAUCGAAUGCACGUGCUCCCCUUCUCCACCAUGGCCUU
	miR164c-5p	UGGAGAAGCAGGGCACGUGCG	ath-miR164c-5p	Arabidopsis thaliana	21	66.6667	UAACACUUGAUGGAGAAGCAGGGCACGUGCGAACACAAAUGAAAUCGAUCGGUACUUGUU
	miR164d	UGGAGAAGCAGGGCACGUGCU	osa-miR164d	Oryza sativa	21	61.9048	CAAACCGUGCUGGAGAAGCAGGGCACGUGCUCGACGGCGGGGCUGGCUGGCCGGCCGGCUUGCAGCAUGUGCGCUCCUUCUCCAGCAUGGCUUC
	miR164e	UGGAGAAGCAGGGCACGUGAG	osa-miR164e	Oryza sativa	21	61.9048	UUGUGCAGGGUGGAGAAGCAGGGCACGUGAGCGGCCAUCCAGUGUAGCUUCGCUGCGCGUCCAUGGCGGCGAACGCGCGUGAUCUGGAGUUUGGAUGGUCGUUCAUGUGUCCGUCUUCUCCACCGAGCACUG
	miR164e-3p	CACGUGCUCCCCUCCUCCAAC	bra-miR164e-3p	Brassica rapa	21	66.6667	GUAGGUGAGAACCUCCAUGUUGGAGAAGCAGGGCACGUGCAAACCAAAAAACAUGAAAUCUGUUUCAUAUGCUUUGCACGUGCUCCCCUCCUCCAACAUGAGCUCCUCACCAUU
	miR164f-3p	CACGUGCGCUCCUUCUCCAAC	zma-miR164f-3p	Zea mays	21	61.9048	CUGGAGAAGCAGGGCACGUGCUCGCCGACAAGUCGAAGCCUUAGGGCAGCUUGGCCUGUGGCUGCACGCGUACGUGGUCGUCGCAGCACGUGCGCUCCUUCUCCAACA
	miR164g-3p	CACGUGCUCCCCUUCUCCACC	zma-miR164g-3p	Zea mays	21	66.6667	UUGGAGAAGCAGGGCACGUGCAGAGACACGCCGGAGCACGGCCGCCGCCGAUCUACCGACCUCCCAAACCUGCCUUAUGGUGUGGGGGUGGAGGUCGUCGGUGGAAGCGAUAGCUGUCGUUGUUGCUUCGAUGUUGUUAGCUCCUCCUGCACGUGCUCCCCUUCUCCACCA
	miR164h-5p	UGGAGAAGCAGGGCACGUGUG	zma-miR164h-5p	Zea mays	21	61.9048	GUGGAGAAGCAGGGCACGUGUGAAUUCAUUCGUUCCAUCGACGGUCUGGCGCCGACUCACGCAUCGCCGGCGCGGCGAGCUGAGCGCGUGACACGGAAAGCAGGUCCGCCGCGCCGGCGCCCGCGCUGGCCGAUCGACCGGCUAACUGUAGCUCCACGAAGCAAAGCCAGGCCAGCCGGCCGAUCGAUGCGUGCGUGCAUGUGCCCUUCUUCUCCAUCG
miR165	miR165a-3p	UCGGACCAGGCUUCAUCCCC	aly-miR165a-3p	Arabidopsis lyrata	20	65	AUCAUGAGAAUUAAGCUAUUUCAGUUGAGGGGAAUGUUGUCUGGAUCGAGGAUAUUAUACAUAUAUACAUGUGUAUGUUGAUACAUGUGAUCAUAGAGAGUAUCCUCGGACCAGGCUUCAUCCCCCCCAACAUGUUAUUGCCUCUGAU
	miR165a-5p	GAAUGUUGUCUGGAUCGAGG	aly-miR165a-5p	Arabidopsis lyrata	20	50	AUCAUGAGAAUUAAGCUAUUUCAGUUGAGGGGAAUGUUGUCUGGAUCGAGGAUAUUAUACAUAUAUACAUGUGUAUGUUGAUACAUGUGAUCAUAGAGAGUAUCCUCGGACCAGGCUUCAUCCCCCCCAACAUGUUAUUGCCUCUGAU
	miR165a-5p	GGAAUGUUGUCUGGAUCGAGG	ath-miR165a-5p	Arabidopsis thaliana	21	52.381	GUUGAGGGGAAUGUUGUCUGGAUCGAGGAUAUUAUAGAUAUAUACAUGUGUAUGUUAAUG
miR166	miR166a	UCGGACCAGGCUUCAUUCCCGU	crt-miR166a	Citrus reticulata	22	59.0909	UUCCCUUCAGAAUCAAAUUCAUUGUUUGAUUUUUUUUGAGAGGUUAUGGUUGAUGGGAAUGUUGUUUGGCUCGAGGGUCAUCUAGGUUUUCAAAAUUUUCUCGGACUUUCUUUCUUGCUUUUAUUUUUCCAGGAAAAUUAUGUUAUUUGCCUAUGUGAUCUCGGACCAGGCUUCAUUCCCGUCAACCGACGGUUUCUCUCUU
	miR166a-5p	GGACUGUUGUCUGGCUCGAGG	ath-miR166a-5p	Arabidopsis thaliana	21	61.9048	AGGGGCUUUCUCUUUUGAGGGGACUGUUGUCUGGCUCGAGGACUCUGGCUCGCUCUAUUC
	miR166b	UCGGACCAGGCUUCAUUCCCUU	crt-miR166b	Citrus reticulata	22	54.5455	UAUAUGUUCUCAUCUGGGUUAGCUUAGGGUUUUGAGAGCAGGAAGCCAUGAAAGUCGAUGGAUGGGAGAAAAAUGAUUGUUUCUGAGGGGACUGUUGUCUGGCUCGAUGCAUUAAUAAUAAUUAUAAUUAUAUAAUUAUAAUUAUCAUGAAAAAAGGGUAUCGGACCAGGCUUCAUUCCCUUCAGAAUCAAAUUCAUUGUUU
	miR166b-5p	GGAAUGUUGUCUGGCUCGGGG	osa-miR166b-5p	Oryza sativa	21	61.9048	GGGAGCCUUUUCAUUUUGAGGGGAAUGUUGUCUGGCUCGGGGCUACUUUUAAUUUCUCUCUCUUUUGAUAUCUUCUUUUCUCGAUCUCCUAGCUUGAUCUUUUGAUCUCUCAAAUCGAUCUUAAGAAAAAGAUCAGUCAAAGAGAUGAGAGUAGAUGUCUGUAGAUCUCGGACCAGGCUUCAUUCCCCCCAAACAGAAGGGCUCCC
	miR166c	UAUAUGAUCUCGGACCAGGCU	gra-miR166c	Gossypium raimondii	21	47.619	GAUGGGAAUGUUGUUUGGCUCGAGGUCAUAUAGGUUGAUCUUUUAUAUAUAAUUUCCAUGAAAUUUUCUUGGAUUUAUUUAAAUUUUCCGGGAAAGUUUCUGGAUAUGUGUAUAUAUAUAGCCUUAUAUGAUCUCGGACCAGGCUUCAUUCCCGU
	miR166c-5p	GGGAUGUUGUCUGGCUCGACA	sly-miR166c-5p	Solanum lycopersicum	21	57.1429	UGUGUGUGGUGAGUUUGAGGGGGAUGUUGUCUGGCUCGACACAAUUACUCUAUUGUAUGUAUUUAGUUAUUCGUUAUCAAGAUUGAUGUCGAUAACGAAUAAAUUAAACACAUAUAUACAAGAUGUAAAAAGGGAGUAAAGGCGUCGGACCAGGCUUCAUUCCUCUCAAACAAUAUUCUACUUUUACA
	miR166d	UGAUGGGAAUGUUGUUUGGCU	gra-miR166d	Gossypium raimondii	21	42.8571	GCGAAAGGGUUGAUGGGAAUGUUGUUUGGCUCGAGGUCAUUUAGGGUUCGUCUAAUAUCUACAUGUGCAUACAUACAUAGCCCUAUAUGAUGUCGGACCAGGCUUCAUUCCCAUCAACCAAACACU
	miR166d-5p	GGAAUGUUGUCUGGCUCGAGG	osa-miR166d-5p	Oryza sativa	21	57.1429	GAAGCUUUUUCACUUUGAGGGGAAUGUUGUCUGGCUCGAGGUGCAUGGAGAAACCUCUGAUCGAUCAGGUUUGAUCUGUAGAGACUGAUCUCGGACCAGGCUUCAUUCCCCUCAAGUAAAGCUCC
	miR166e	GGACCAGGCUUCAUUCCCC	cpa-miR166e	Carica papaya	19	63.1579	GGAAUGUUGGCUGGCUCGAGGCUUUGACAAAACAGGGUUCUUCUGCAACAAGAACUUCAAAAAGGCUUCGGACCAGGCUUCAUUCCCC
	miR166e-3p	UCGAACCAGGCUUCAUUCCCC	osa-miR166e-3p	Oryza sativa	21	57.1429	UGUUUCUGGGUGGAAUGUUGUCUGGUUCAAGGCCCCUUAGGAUGUGUGAUUUUUGAUGGUUUAUGCAUUCAUCUUGAUGCGAACAUCUAUCUCGGAUCUUUGGGUUCUCGAACCAGGCUUCAUUCCCCUCAGAGAUA
	miR166e-5p	GGAAUGUUGUCUGGCACGAGG	ath-miR166e-5p	Arabidopsis thaliana	21	57.1429	UUGAGGGGAAUGUUGUCUGGCACGAGGCCCUUAACUUAGAUCUAUAUUUGAUUAUAUAUA
	miR166g-5p	GGAAUGUUGUUUGGCUCGAGG	aly-miR166g-5p	Arabidopsis lyrata	21	52.381	GGAAGCGAUUUAGGGUUUAGAGGAAUGUUGUUUGGCUCGAGGUCAUGGAGAGUAAUUCGUUACCAAAACACAAAACUCUAAAUGAUUCUCGGACCAGGCUUCAUUCCCCUCAACCUAUUUUAUCGCAUUUU
	miR166g-5p	AAUGGAGGCUGAUCCAAGAUC	osa-miR166g-5p	Oryza sativa	21	47.619	AGCAUGGUGUCUGGAAUGGAGGCUGAUCCAAGAUCAUUGCUUGGUGCAAAAUACUAGGGCAUUGUUGUAAGUGCCAUUAGUUCUUUUUUGUUUCCGAGUUUGUUAUCGAGGAUCUCGGACCAGGCUUCAUUCCUCACACCGUGCU
	miR166h-5p	GGAAUGUUGGCUGGCUCGAGG	osa-miR166h-5p	Oryza sativa	21	61.9048	GGUGGCUUGUGGGGAAUGUUGGCUGGCUCGAGGUAUCCACAUCUUAAUUCCUCUCCGGCGAUCGAGCCGGCUCGGGCGUGUGGAAGCGUCGGACCAGGCUUCAUUCCUCGCAAGCCGAU
	miR166i	UCGGACCAGGCUUCAUUCUC	cme-miR166i	Cucumis melo	20	55	UGAGGAGAAUGGAAACUGGUUCGAGAACGUUUGUAUGGAUGAACAUAAAAAGAGAGUCUUUCAUCCGAACGAUCUCGGACCAGGCUUCAUUCUCGCCAGCU
	miR166i	UUGGACCAGGCUUCAUUCCCC	mes-miR166i	Manihot esculenta	21	57.1429	AUGGUUGUUUUUGAAGGGAAUGUUGGCUGGCUCUAGGCAUUCACAAGUGUGGGAGAAGAAAUCGAUCAGAAGCAGUGGAAGCUUUGGACCAGGCUUCAUUCCCCUCAAUAUAAUUACCAU
	miR166i-3p	UCGGAUCAGGCUUCAUUCCUC	osa-miR166i-3p	Oryza sativa	21	52.381	AGAUAGGUGUUUGGAAUGCAGUUUGAUCCAAGAUCUGCCUAUAUAUAUGGUGUGUAUAUCAUAUCUUGUGAUAUGGGGGAUAUGCAACAGGUGUGUGACAGGGGUAGGUAGAUCUCGGAUCAGGCUUCAUUCCUCACACCAAUAC
	miR166j	UCCGGACCAGGCUUCAUUCCC	ppt-miR166j	Physcomitrella patens	21	61.9048	GAAGAUGUUAUAUAUAUGUGACAUUGCCGUGAGGAAUGACGUGUGGCCCGAAGCCAUAUCUUGGGUUGCCUUGAUGAAGCUCCGGACCAGGCUUCAUUCCCCUCGGCAGAGUUGCAACAAGUGGGAAAGGG
	miR166k-3p	UCGGACCAGGCUUCAAUCCCU	osa-miR166k-3p	Oryza sativa	21	57.1429	AUUAGGUUAAGGGGUUUGUUGUCUGGCUCGAGGCAUCCGGGACUCCGGUUUCUCCUUUCCUACUGGAGGCGCCUAAUUUCCGGCGAGCUCGGAGCCUCGGACCAGGCUUCAAUCCCUUUAACCAUGC
	miR166k-5p	GGUUUGUUGUCUGGCUCGAGG	osa-miR166k-5p	Oryza sativa	21	57.1429	AUUAGGUUAAGGGGUUUGUUGUCUGGCUCGAGGCAUCCGGGACUCCGGUUUCUCCUUUCCUACUGGAGGCGCCUAAUUUCCGGCGAGCUCGGAGCCUCGGACCAGGCUUCAAUCCCUUUAACCAUGC
	miR166k-5p	GGAUUGUUGUCUGGCUCGGGG	zma-miR166k-5p	Zea mays	21	61.9048	GCAUGCUCGGGUUAGGUCAGGGGGAUUGUUGUCUGGCUCGGGGUCUCCGGUCGAGAUCGAUUCAUAACAUAUACGUACGUGCUUCUAGCCUUGCCGGCGGAGCUAGUCGUUGUCGUCGACCGGAGAUUUCGGACCAGGCUUCAAUCCCUUUGACCAUGCGGCAUUAGG
	miR166m	CGGACCAGGCUUCAUUCCCC	gma-miR166m	Glycine max	20	65	UUUCGUUGCAAAGGUGAGGUUGAGAGGAAUGUUGUCUGGCUCGAGGUCAUGGAGGAGGAGGAGAGUAUUGAGAUGAGUGAAAGUUUCCAAUGGAAAUUUACCCUCUUAACACAAAAAAAAAAAUUGAUUCGCGGACCAGGCUUCAUUCCCCACACCCAACUUUUUUUUUUAUUCCU
	miR166m	UCGGACCAGGCAUCAUUCCUU	ppt-miR166m	Physcomitrella patens	21	52.381	GCCGAGAACAGAGAUUGUGUAGCUCAGCUGUAAGGAAUGUGGCAUGGCUCGAUGCUGUUUGAGCAUGUCAAGUUCAGCCUCGGACCAGGCAUCAUUCCUUUCAUCUCAGUUACACAUUUGACAUCCAGGA
	miR166p	UCGGACCAGGCUCCAUUCCUU	ptc-miR166p	Populus trichocarpa	21	57.1429	UAAGGUUGAGAGGAACGCUGUCUGGGUCGAGGUCAUGGAGGCCAUGAUUAUACAUAAAUGGCAUUAUCUGAUGACAGCCCAGAUAAUCGAUGCACCUGUCUUGAACCUAAAUGAUUCUCGGACCAGGCUCCAUUCCUUCCAACCAU
	miR166u	UCUCGGACCAGGCUUCAUUC	gma-miR166u	Glycine max	20	55	GAGGUUGAGAGGAAUGUUGUCUGGCUCGAGGUCAUGGAGGAGGAGGAGAGUACUGAGAUGAGUGAAAGUUUCCAAUGGAAAUUUACCCUCUUAACACAAAAAAAAAUUGAUUCUCGGACCAGGCUUCAUUCCCCACACCCA
miR167	miR167	UCAAGCUGCCAGCAUGAUCUA	aqc-miR167	Aquilegia caerulea	21	47.619	UCAAGCUGCCAGCAUGAUCUAAAAAUCUCUGCAUGUGGGGAUUAUCAGAUCAUGCUGCAGUUUAACCU
	miR167	GGAAGCUGCCAGCAUGAUCCU	ppt-miR167	Physcomitrella patens	21	57.1429	ACCAAAAGUUGGAAGCUGCCAGCAUGAUCCUUUAACUUUUCUAGAGGGAAAGAUCAGAUCAUCUGGCUGCUUUCAUCCUGUU
	miR167a	UCAGAUCAUCUUGCAGCUUCA	gra-miR167a	Gossypium raimondii	21	42.8571	UUUGAGAGGUUGAAGCUGCCAGCAUGAUCUGGUGAUUAACCUAGCUAUCACUUUUUCUUUUUUCCUCCCUUUUUAUGUAUGUUUUUUCUGCCUCUUUAGUGGUAUAUAUGCAGAUUGAAAGACCAGUUUUGGAUUAAAUUUCUUGAGUUAUCUUCAGCCUGCUUGAACUUUAUAGCUUCAUAGGUAUGGUUUCAACAUCAGAUCAUCUUGCAGCUUCAAUCACUCACU
	miR167a	UGAAGCUGCCAGCAUGAUCUG	vvi-miR167a	Vitis vinifera	21	52.381	UUUGAGAGGUUGAAGCUGCCAGCAUGAUCUGGUGAAACAAACACCAUCUCUUUCUUCUCU
	miR167a-5p	UGAAGCUGCCAGCAUGAUCUA	ath-miR167a-5p	Arabidopsis thaliana	21	47.619	UGGUGCACCGGCAUCUGAUGAAGCUGCCAGCAUGAUCUAAUUAGCUUUCUUUAUCCUUUG
	miR167b	UGAAGCUGACAGCAUGAUCUA	tae-miR167b	Triticum aestivum	21	42.8571	CUGCCCAAGGGAACGAGUGAAGCUGACAGCAUGAUCUAUCUCCGAGUGAUCAAACAAGAAACGCUGCGGCAGCCUCACUUCUUCCCGGCG
	miR167b-3p	GGUCAUGCUCUGACAGCCUCACU	aly-miR167b-3p	Arabidopsis lyrata	23	56.5217	AUCUGCACAACUUGUUGCUCAGGUAUUUUGAAGACAAGUCCACAAGGGAACAAGUGAAGCUGCCAGCAUGAUCUAUCUUUGGUUAAGAGAUGAAUGUGUAAACAUAUUGCUUAAACCCAAGCUAGGUCAUGCUCUGACAGCCUCACUCCUUCCUGGUUUAGGACCAUUCACUGAUAAAGCAUUCCACAUGCCGAU
	miR167b-5p	UAAAGCUGCCAGCAUGAUCUGG	sly-miR167b-5p	Solanum lycopersicum	22	50	UCUCACUUCUGUAUGUUGGUUUUUUGAGAGGUUAAAGCUGCCAGCAUGAUCUGGUAAGAACAAAAUCCUAUUAUAUUUCAUCUAUAUUUUCUUAUAAAAAGAAGAAAUGAAUUUAAAUUUGAAUUUUUUGUAAAAAAAAAAUGUUGAGGUUUUUAAUUUCCUUCUUUUGGAUUUGAAAAAAAGAAAAUUAAAUUUUUGUAAGGAUUUUAUUUCUUUGAAGAAAAUAUAGAUAGAUAGCUUUGGUUCCAUCAGGUCAUCUAGCAGCUUCAAUCACUCACCAACAAUACACACAAAGGA
	miR167c	UCAGAUGAAGCUGCCAGCAUGA	gra-miR167c	Gossypium raimondii	22	50	UGCUCCAUCAUCAGAUGAAGCUGCCAGCAUGAUCUUAAUUUCCCUCUGUUUUAUCGAGGAAAAAUCAGAUCAUGUGGCAGUUUCACCUGUUGCUGCUUGCAC
	miR167c	UGAAGCUGCCAGCAUGAUCUC	vvi-miR167c	Vitis vinifera	21	52.381	CAGUAGCAGUUGAAGCUGCCAGCAUGAUCUCAACUUCCCUAUACAAGUCAAGGAAAGAUC
	miR167c-5p	UAAGCUGCCAGCAUGAUCUUG	ath-miR167c-5p	Arabidopsis thaliana	21	47.619	CCAGUAGCAGUUAAGCUGCCAGCAUGAUCUUGUCUUCCUCUCUUAGGUUUCAUAUAUAGU
	miR167d	UGAAGCUGCCAGCAUGAUCUGG	ath-miR167d	Arabidopsis thaliana	22	54.5455	UGUUGGUUUUUAGAAGCUGAAGCUGCCAGCAUGAUCUGGUAAUCGCUACAUACGACAUAC
	miR167d	UGAAGCUGCCAGCAUGAUCU	bna-miR167d	Brassica napus	20	50	UUUUGGGAGGCUGAAGCUGCCAGCAUGAUCUGUGUAUAGAUAGUGGUACCAGAUCAUCCUGCGGCUUCAUUCACUCAAAUCACCAACAAU
	miR167d-3p	GAUCAUGUGGUUGCUUCACC	stu-miR167d-3p	Solanum tuberosum	20	50	UGAAGCUGCCAGCAUGAUCUAAACUUACCUACAAAUUUAUAUUGAGGCAAGAUCAGAUCAUGUGGUUGCUUCACC
	miR167f-5p	UGAAGCUGCCAGCAUGAUCUU	ptc-miR167f-5p	Populus trichocarpa	21	47.619	CUCUAUCAGUUGAAGCUGCCAGCAUGAUCUUAGCCUUCCUCCUUUGUUGAGGAAAGAAACAGAUCAUGUGGCAGUUUCACCUGUUGU
	miR167h	AUCAUGCUGGCAGCUUCAACUGGU	gma-miR167h	Glycine max	24	50	AACUACUAGGUGAAACUGCCACAUGAUCUGAUCUUUCCACAGCAAGUGAGGGAAGUUAAGAUCAUGCUGGCAGCUUCAACUGGUAGUGG
	miR167h-5p	UGAAGCUGCCAACAUGAUCUG	ptc-miR167h-5p	Populus trichocarpa	21	47.619	CGCUAUUAGUUGAAGCUGCCAACAUGAUCUGAGCUUUCCUUAAUUUUCCUAUACAGGAAAGACUAGAUCAUGUGGCAGUUUCACCUAUUGA
	miR167i	UCAUGCUGGCAGCUUCAACUGGU	gma-miR167i	Glycine max	23	52.1739	CAACUACUAGGUGAAACUGCCACAUGAUCUGAUCUUUCCACGGCAAGUGAGGGAAGUUAAGAUCAUGCUGGCAGCUUCAACUGGUAGUGGUGCAUGAUGGUAGACAGAUAUUGGGAAGAACAAGAACCAGAACAAGUGUUCUAAAAGGUAA
	miR167k	UGAAGCUGCCAGCCUGAUCUUA	gma-miR167k	Glycine max	22	50	CUGGUUGAAGCUGCCAGCCUGAUCUUAACUUUUCUCUUUUAUUAGGAAAAGAUCAGAUCAUGUGGUAGCCUUCACCUAGU
miR168	miR168	AUUCAGUUGAUGCAAGGCGGGAUC	aau-miR168	Acacia auriculiformis	24	50	CUCCGAUUCAGUUGAUGCAAGGCGGGAUCCGAUUCAACGCCGGUAAGGAAACCGUCCAUUUCGCGCCAUCCGGCGCGGUGGUGGAAGCAGAACCGGUUCCCGACCUGCACCAAGCGAAUUAGAGACC
	miR168a-3p	CCUGCCUUGCAUCAACUGAAU	sly-miR168a-3p	Solanum lycopersicum	21	47.619	CUCUUAUUCGCUUGGUGCAGGUCGGGACCUCAUUCGCCGGCGCCGGGAAUAAUGCCGGACGAACGACGGCGGUGUUAAUUCUACUAAAGCUGUCACCGACGGAUAGAUGUUUGAUUAGCGGCGAAAUUUGGGUCCUGCCUUGCAUCAACUGAAUUGGAG
	miR168a-5p	UCGCUUGGUGCAGGUCGGGAA	ath-miR168a-5p	Arabidopsis thaliana	21	61.9048	CACCAUCGGGCUCGGAUUCGCUUGGUGCAGGUCGGGAACCAAUUCGGCUGACACAGCCUC
	miR168a-5p	UCGCUUGGUGCAGAUCGGGAC	osa-miR168a-5p	Oryza sativa	21	61.9048	CGCCUCGGGCUCGCUUGGUGCAGAUCGGGACCCGCCGCCGCCGCUGCCGGGGCCGGAUCCCGCCUUGCACCAAGUGAAUCGGAGCCG
	miR168b	UCGCUUGGUGCAGGUCGAGAA	bna-miR168b	Brassica napus	21	57.1429	ACCGUCUUGCUCGGAUUCGCUUGGUGCAGGUCGAGAACUAAUUGUCUAACACAUCCACGAAGUUUUACUUGCUGGUUUGUGAGCAGGGAUUGGAUCCCGCCUUGCAUCAAUUGAAUCGGAGCCCUGAUCG
	miR168b	UCGCUUGGUGCAGGUCGGG	gma-miR168b	Glycine max	19	68.4211	CGGUCUCUAAUUCGCUUGGUGCAGGUCGGGAACCGGUUUUCGCGCGGAAUGGAGGAACGGUCGCCGGCGGCGAAUUGGAUCCCGCCUUGCAUCAACUGAAUCGGAGGCCG
	miR169a-5p	CAGCCAAGGAUGACUUGCCGA	ath-miR169a-5p	Arabidopsis thaliana	21	57.1429	GUGACGAAAGUAGUGUGCAGCCAAGGAUGACUUGCCGAUUUAAAUGAUCUUUCUUUAUAC
miR169	miR169b	UAGCCAAAAAUGACUUGCCUG	cme-miR169b	Cucumis melo	21	42.8571	CUUGUUUCGUAGCCAAAAAUGACUUGCCUGUAGGACAUUAUCUUCUUAAUACUAAUUUUGAGUUUCUUAAAUAUUGAAGAGACUCUUAAUUAUUAGUUAUAUUACAGGCAGUUGUUUUAGGCUAAUUUGACAGGCUCUUUUCGAUCAUGUUAGAUUUUUUCUUCCCUUUUAACUACGAAAAUAUGAAAAGUUUCUUAUCAAGAAAGAGUUAAGAUCAAAGAGAGGUACAUCUCGAAAAGAAAAGUAUUGUUUGAUAGCCAAAAAUGACUUGCCUGCUAAUUCGAUUAGCAAAAGAGAUCUAAAUUUAUUACUUAGAACUUGAAUGAGCUUCAUUUUCAGGCAGUCUUUUUGGCUAAUCUAACAAG
	miR169c	UAGCCAAGGAUGACUUGCCCG	mdm-miR169c	Malus domestica	21	57.1429	GCAGGAAGCUGGAGGCCUUACAUGAAGAAAAGAGCGUUGUUUGGUAGCCAAGGAUGACUUGCCCGCCUCCGAUUUCAUGAAAGAAUAUAUGGCAUUAUUUAAUUGUCUGUCUAAAAUUUAUAUUCAUGUUUGGAAUCCAGGCAGUCUCCUUGGCUAAUCUCACAGGCUCUUUUCUUUCAUGCUAGGCCCUCCUCUUCUUC
	miR169d	UAGCCAAGGAUGAAUUGCCGG	osa-miR169d	Oryza sativa	21	52.381	AUUUAUCGUGUAGCCAAGGAUGAAUUGCCGGCGUUUCACGCUGUUGAUGGUGCGUGCAUAUAUAAGUUGGCGCCGGCAAGUCAUUUCAGGCUACAUGUUUGCC
	miR169d	UAGCCAAGGAGACUGCCUAUG	zma-miR169d	Zea mays	21	52.381	GCAAUAGGGGCCACUCAGGCUAGCCAAGGAGACUGCCUAUGAACCUCUCAAUGGUCCACACAUUCAGGUCCUUUGUAAACAAAGGACAUAGGCAAGUCAUCCUUGGCUAUCAGAGGUAGGCCCUUAUU
	miR169d-5p	AAGCCAAGGAUGACUUGCCGG	mtr-miR169d-5p	Medicago truncatula	21	57.1429	AGAUGAAGCCAAGGAUGACUUGCCGGUAUAAUAGUAAUUUGCCACAAAUCUAGAUAGCUAUUAGCUAUGUUUGGAUGGGCGGUGAGAUUAACAAAAUUACAGCAGCAUUGUGAUUUUGUUGAUGCUUUAAAGUGUAGUUUUUAUCAAAAUUACAGUGGUUCACUGUAAUUAUGAGAAUCUCACCGUCAAUCUAAAUAUGCAUUUAGUUUCAUUUCCGGCAGGUCAUCCUUCGGCUAUAUU
	miR169d-5p	UAGCCAAGGAUGACUUGCCU	sbi-miR169d-5p	Sorghum bicolor	20	50	GAAGAAGAGGGGCCUUGCAUGGUGGCGAGAGCCUGCCUUUGGUAGCCAAGGAUGACUUGCCUACAUGGCAUUGCGAGUUCCGGUUGCAUGGCCAGUUCAGCUGAGUUUGUGGGCGGUCACCUUGGCUAGCCUGAGUGGCUCUUGCCUGUCAUGGAAGGCCUCUUCUUCUGUC
	miR169e	AGCCAAGGAUGACUUGCCGG	gma-miR169e	Glycine max	20	60	GUCUUGCAUGAAGAGGUAGAGAGAGUGCUUUUGAGCCAAGGAUGACUUGCCGGCGUAAUUACGGGUAUUGCCAGCGAGACAUCCUUGUUCACUUAUGCUCUCUUUUCACUCAUAUAAGAC
	miR169e	UAGCCAAGGAUGACUUGCCGG	osa-miR169e	Oryza sativa	21	57.1429	GCUGGUUGUGUAGCCAAGGAUGACUUGCCGGCCUGGUUUGUGUUCAUCAGCAAUCCAGCAUAUGCUGUAUUGCCGUGUGUGAUCGAUCGAUGCAUGGACCGGCAAGUUAUUUUCUUUGGCUACAUUACAACC
	miR169e	UAGCCAAGGAGACUGCCUACG	zma-miR169e	Zea mays	21	57.1429	GCAAUAGGGGCCACUCAGGCUAGCCAAGGAGACUGCCUACGAACCAACACAAAGGUCCACAAUUCUGAUCCUUUGUAAACAAAGGACAUAGGCAAGUCAUCCUUGGCUAUCAGAGGCAGGCCCUUAUU
	miR169i-3p	GGCAGUCUCCUUGGCUAG	zma-miR169i-3p	Zea mays	18	61.1111	GAUGAGAGUGGUAGCUCUGGUAGCCAAGGAUGACUUGCCUGUGUGCUGGCCACGCUCCCCUCAUGCAAGGACCAUCUCGUGUCGACCGACGAGCGAGCGAGCGAUCGAUCGAUGAGAGGAUGACGAAGCUUGGGGUGUACGUUGGUCUCUCACGGGCAGUCUCCUUGGCUAGCCCUGACUCACUCUUACCG
	miR169k	GAGCCAAGGAUGAAUUGCCGG	ppe-miR169k	Prunus persica	21	57.1429	CAAAGCAUUGCAUGGAAAAGAAUAGAGUCUAACUGAGCCAAGGAUGAAUUGCCGGCAUUGUAUAUUACCCCUCAAAAUGCAAUCUAUAUUUGUCGACCGGCAAUUUGUUCUUGGCUAUGUUGGGCUCUCUUCGUUCCAUGCAAUGCCAUG
	miR169l-5p	UAGCCAGGGAUGAUUUGCCUG	zma-miR169l-5p	Zea mays	21	52.381	GUAGCCAGGGAUGAUUUGCCUGUGGUUCCUGUCGUUGCCAUGCCAAUGCCUGUACUGUUCGAUCUACGGGCAAAUCAUCCCUGCUACCG
	miR169m	UAGCCAAGGAUGACUUGCCG	bdi-miR169m	Brachypodium distachyon	20	55	CUCUUCGUGUAGCCAAGGAUGACUUGCCGGCCGGCCUGCAUAUAUGUCUCCAAAUUAACAAGCUUAACAAGCUAGGUCGGCAAGUUGUUUGCUUUGGCUACAUGACUGCC
	miR169m	UAGCCAAAAAUGACUUGCCUGC	cme-miR169m	Cucumis melo	22	45.4545	AUUGUUUGAUAGCCAAAAAUGACUUGCCUGCUAAUUCGAUGAGCAAAAGAGAUCUAGUUUUAUUACUUAGAACUUGAAUGAGCUUCAUUUUCAGGCAGUCUUUUUGGCUAAUCUAACAAG
	miR169m	GAGCCAAGGAUGACUUGCCGG	vvi-miR169m	Vitis vinifera	21	61.9048	AGAGUGGAAGUGAGCCAAGGAUGACUUGCCGGCAGCUGCAGCAAGGCAUUAAGGUUUAAC
	miR169n	UAGCCAAGAAUGACUUGCCUA	osa-miR169n	Oryza sativa	21	42.8571	CUCCCUUUGGUAGCCAAGAAUGACUUGCCUAUGUGUUUUGCCUUGUGUUGGCUCAUCCAUCCAUCUAUCAGCCGUUGCAGAUUUGCAGUGGCAGAUUAAAGGGUUUCAGAAAGAAAUUCUUGUGAUGGAUGUGCAAUGUGGCUGCAUGGGCCGGUCUUCUUGGCUAGCCAGAGUGGC
	miR169q	UAGCCAAGGAGACUGCCCAUG	osa-miR169q	Oryza sativa	21	57.1429	CCACUCAGGCUAGCCAAGGAGACUGCCCAUGAACCAGCUUAAAGGAUCAUUAAAUUGCUAAUCCUUCAGGGAGGACACAGGCAAGUCAUCCUUGGCUAUCAGAGAUAA
	miR169s	UCAGCCAAGGAUGACUUGCCG	ptc-miR169s	Populus trichocarpa	21	57.1429	AGAGUGUGAUUCAGCCAAGGAUGACUUGCCGGCAGCAGGUAAGAGCAAAGCUCCGUUUUUGGAAGUUCAAGGAUAUCUUAACUUUUCCGGCCGGCAAGCUGUCCUUGGCUACAUUGUACU
	miR169u	CAGCCAAGGAUGACUUGCCGU	gma-miR169u	Glycine max	21	57.1429	UCUUGUAGUGCAGCCAAGGAUGACUUGCCGUUAAACUUGUUUUGGCAUUAUUAUUAUGAUGAAGACCUACUUCUCAUGCCAUCAUGUUCCUAUAUAUGCUAACUAGUUAACCGGCAAGUCAACUCUGGCUACACAAUGGCC
	miR169v	CAGCCAAGGAUGACUUGCC	gma-miR169v	Glycine max	19	57.8947	CAUGUAAUGCAGCCAAGGAUGACUUGCCGGCAAGCUUCUUUUGGCAUUGUGAAUCAAGUUUUAAACCGUGGUUGCAGUUUCAUUGUGAUAAAUUGCGGAUAAAUGCGGCCAAUGUGCAGCAUUUUGGUCACAGUAACACCAAAAAUCUUGAUGCUGUGGUUGAAAUCAGGACAUGUGGACCGGUUUUUAAAACCUUGAUUGUGAAGACCUAAUCACAUUAGUUAUGCUCAAAUGCACAUUAUGCUGCCUUAGAAGUCAAGUGUAACUAGUUGCCCGGCAAGUCGUCUCUGGCUACAUAAAGG
	miR169v	UAGCCAAGGAUGACUUGCCCA	ptc-miR169v	Populus trichocarpa	21	52.381	CGUGUUUGGUAGCCAAGGAUGACUUGCCCACUCCAUUGAAAGAGUUUUUCAAGCAUAUGGUAGUGUAGAACUUUUCUUUGGUUCUGGGCAGUCAUCUUGGCUAUGCUGAC
	miR169v	AAGCCAAGGAUGAAUUGCCGG	vvi-miR169v	Vitis vinifera	21	52.381	AGGGAGGAACAAAGCCAAGGAUGAAUUGCCGGCGAUGAAAGUAGGCAGCUUUGUCCAUGG
	miR169x	UAGCCAAGGAUGACUUGCCUA	vvi-miR169x	Vitis vinifera	21	47.619	GUCUCGUCUGGUAGCCAAGGAUGACUUGCCUAAAUCCACCAGGUUUCAAAACACUGAAUG
miR171	miR171-5p	UGUUGGCUCGACUCACUCAGA	hvu-miR171-5p	Hordeum vulgare	21	52.381	GCGGGUUGAUGGCCAGGAACUCCGACAAGAGGAGGAUGCUGAAACGGUCACUAUGAUGUUGGCUCGACUCACUCAGACCACGCCGGAGGGAGCCAUCUGCGGCGGCGGUUCUGAUUGAGCCGUGCCAAUAUCUUAGUGCUCUUUCAUGCUCGUCCCUUGUCGCCAUCACCCAC
	miR171a	UGAGCCGUGCCAAUAUCACGA	gma-miR171a	Glycine max	21	52.381	GUUCAACGGGAUAUUGGUCCGGUUCAAUAAGAAAGCAAUGCUCAAAAUGUUUUUGGGUCCUGUUUUUUCAUUGAGCCGUGCCAAUAUCACGAACCACUGCUC
	miR171a	UGAUUGAGCCGUGCCAAUAU	htu-miR171a	Helianthus tuberosus	20	45	UGAGAGGGAGCUGUUGAACGAGAUGUUGGUUCGGUUCAAUAAGAACUCAACGUUCAAAUGGUGCAUUGAACGUUGCUUUUUGAUUGAGCCGUGCCAAUAUCACGUGCAUGUUGCU
	miR171a	UGAGCCGCGCCAAUAUCACAU	ppt-miR171a	Physcomitrella patens	21	52.381	AGGCAUGUGAUAUUGGUGGCGCUCAAUCAGAUGACCAUGCCUGUGAUGCUGGCGUUGCCAUCAGAUUGAGCCGCGCCAAUAUCACAUCCUU
	miR171a-3p	UGAUUGAGCCGCGCCAAUAU	zma-miR171a-3p	Zea mays	20	50	GAUAUUGGCGAGGUUCAAUCAGAUGAUGUAUUUUUCUUAUAUAUAAAUUUGCAUGCAUGAAGGUGUGAAUCCAGUGUCUGAUUGAGCCGCGCCAAUAUC
	miR171b	UUGAGCCGCGCCAAUAUCACA	ppt-miR171b	Physcomitrella patens	21	52.381	AGGCAUGUGUUAUUGGGCCCGCUCAAUCAGAUGUCUUUUCCAGCAACGGCUGGUAUUGUCCUCAGAUUGAGCCGCGCCAAUAUCACAUCCUU
	miR171b	UGAGCCGUGCCAAUAUCACAU	smo-miR171b	Selaginella moellendorffii	21	47.619	UGUGUCUGUGAUAUUGACAAGGCUCAAUCAGGCUGCAAUGCUACUCGAGCUAAUUAGUGAUGCUGCCAGCUUGAGCCGUGCCAAUAUCACAUAGAUAGCUAGC
	miR171b-3p	UUGAGCCGUGCCAAUAUCAC	zma-miR171b-3p	Zea mays	20	50	CGGGAUAUUGGCGCGGUUCAAUCAGAAAGCUUGCGCUCCAGGCCCGAGGGGCUCCACUCUUUGAUUGAGCCGUGCCAAUAUCACG
	miR171c	UGAGCCGAAUCAAUAUCACUC	lja-miR171c	Lotus japonicus	21	42.8571	GCAAAAGCAGACAUGGCGUGAUGUUGAUCUGGCUCAUAUUUAAGUAUAAGUGUAUCUUAUCAACUUCAGAUGAGCCGAAUCAAUAUCACUCUUGUCUUCUUUUUUGC
	miR171c	UGAUUGAGCCGUGCCAAUAUU	mtr-miR171c	Medicago truncatula	21	42.8571	AUUGAGAUAUUGGCUUGGUUCACUCAGAAGAAACAAAAAAUAACACUACUUGUGAAUGUUUUGAUUUUGAUUUUGAUUUUGAUUGAGCCGUGCCAAUAUUUCAAA
	miR171c	AGAUUGAGCCGCGCCAAUAUC	ptc-miR171c	Populus trichocarpa	21	52.381	AAAAGAAAGCGAUGUUGGUGAGGUUCAAUCCGAAGACGGAUUUACACGUGAAAGUAAUUGUAAAAUACGAUCUCAGAUUGAGCCGCGCCAAUAUCACUUUCUCA
	miR171c-3p	UGACUGAGCCGUGCCAAUAUC	zma-miR171c-3p	Zea mays	21	52.381	GGGGAAUCGAAAACCUACGGGAUAUUGGUGCGGUUCAAUCAGAAAGCUUGCGCUCCAAAGCCCAGGGGCUCCACUCUUUGACUGAGCCGUGCCAAUAUCACGUCCUCGCUUUGCUUGC
	miR171c-5p	AGAUAUUGGUGCGGUUCAAUC	ath-miR171c-5p	Arabidopsis thaliana	21	42.8571	UGAGCGCACUAUCGGACAUCAAAUACGAGAUAUUGGUGCGGUUCAAUCAGAAAACCGUAC
	miR171c-5p	CGGUAUUGGUGCGGUUCAAUC	bdi-miR171c-5p	Brachypodium distachyon	21	52.381	CGCGGUAUUGGUGCGGUUCAAUCAGAAAGCUGGCGCUCCGGACGCAAAAGGGGUUCCUCUCUUUGAUUGAGCCGUGCCAAUAUCAC
	miR171c-5p	GGAUAUUGGUGCGGUUCAAUC	osa-miR171c-5p	Oryza sativa	21	47.619	GUGGGAACGGGAUAUUGGUGCGGUUCAAUCAGAAAGCUUGUGCUCCGAAGGCGAGGGGCUCCACUCUUUGAUUGAGCCGUGCCAAUAUCACGUCGCCUU
	miR171c-5p	UAUUGGUGCGGUUCAAUCAGA	zma-miR171c-5p	Zea mays	21	42.8571	GGGGAAUCGAAAACCUACGGGAUAUUGGUGCGGUUCAAUCAGAAAGCUUGCGCUCCAAAGCCCAGGGGCUCCACUCUUUGACUGAGCCGUGCCAAUAUCACGUCCUCGCUUUGCUUGC
	miR171d	UUGAGCCGCGCCAAUAUCAC	sly-miR171d	Solanum lycopersicum	20	55	AUGGAAGAAGCGAUGUUGGUGAGGUUCAAUCCGAAGACGAAUUUAUGCUUAUUUUCGUAAAGAACGAUCUCAGAUUGAGCCGCGCCAAUAUCACUUCUUAUUUUCAUUCCGU
	miR171d-5p	UGUUGGCCCGGCUCACUCAGA	osa-miR171d-5p	Oryza sativa	21	61.9048	UUGUAGCUAUGAUGUUGGCCCGGCUCACUCAGAUGGAUCAUCGGUGCAGAAGAGUGCAUGAAUCUGAUGCAGUCUCAGUGUAGUAUGCUCCAUGCUGGAACUUCUGAUUGAGCCGUGCCAAUAUCUCAGCACCAU
	miR171d-5p	AGAUAUUGGUGCGGUUCAAUU	stu-miR171d-5p	Solanum tuberosum	21	38.0952	AGAUAUUGGUGCGGUUCAAUUAGAAAGCACACUUCUUUAUAUAUAGAACUUCGUUAUUUAAUUGAGCCGUGCCAAUAUCACG
	miR171e-5p	CGAUGUUGGUGAGGUUCAAUC	mtr-miR171e-5p	Medicago truncatula	21	47.619	AAAGCGAUGUUGGUGAGGUUCAAUCCGAAGACGGAUUUACAUGUAUAGAGUUGUAAAAUACGAUCUCAGAUUGAGCCGCGCCAAUAUCACUUU
	miR171e-5p	UGUUGGCUCGGCUCACUCAGA	osa-miR171e-5p	Oryza sativa	21	57.1429	UGGUAGCUAUGAUGUUGGCUCGGCUCACUCAGACGGCAUUGGCGUGAUGCAAAGCAUGCAUGCGUGCUUGCUAGCUCACUUGUGUUUCUGAUUGAGCCGUGCCAAUAUCUUAGUGCUCU
	miR171f	UAAUUGAGCCGUGCCAAUAUC	aqc-miR171f	Aquilegia caerulea	21	42.8571	ACGAGAUAUUAGUGCGGUUCAAUUAGAAAACAGUUGCUCAUAAGUUUUGAGCUUUGUUAUUUAAUUGAGCCGUGCCAAUAUCACGUUG
	miR171i	UUGAGCCGUUCCAAUAUCACA	cme-miR171i	Cucumis melo	21	42.8571	GAAGGCGUUGAUUGAGCCGUUCCAAUAUCACAUGAGCAAGUUGGAAAUCGUUGGAAUCGAAGCAAUCGGCAGCGGCGACAAGAUCUUCAAGGAAAUCAAGAGAUGGGUUGUUGGGAUUGAAGGAAUUGAAGGAUUGGAGGAUGGUGGGGGAGUGAUUUGAGAAGGGUUCAGAGAGGAAGAA
	miR171k	GGAUUGAGCCGCGCCAAUAUC	ptc-miR171k	Populus trichocarpa	21	57.1429	GAUACUGGCUCGGUUCAACCUCAUCGUAGUCUUGAUGAAUGAUUCAAAUCUAUGGUUGGAUUGAGCCGCGCCAAUAUC
	miR171l-3p	CGAGCCGAAUCAAUAUCACU	ptc-miR171l-3p	Populus trichocarpa	20	45	GGAGAAGUAGACACGGUGUGAUAUUGGUCCGGCUCAUCUUCUGUGCAUAAGCAUCUGAAGUUCUUCACUCAUGAAGACGAGCCGAAUCAAUAUCACUCUUGUAUGCUUCUUC
miR172	miR172a-5p	GCAGCGUCCUCAAGAUUCACA	csi-miR172a-5p	Citrus sinensis	21	52.381	GUCACCUUAAAACAGUCGUUGCUCGCUGUAGCAGCGUCCUCAAGAUUCACAUCCAGUCUAAAGGCAAAAGCAGCAAUUUUUCUUCAUUUUUGCUUGCCUUGGUUUUUGUCAGUGAGAAUCUUGAUGAUGCUGCAACGGCGAUUAAUGACUAGCUACCAACAA
	miR172b	GGAAUCUUGAUGAUGCUGCA	sbi-miR172b	Sorghum bicolor	20	45	GCGUGGCAUCAUCAAGAUUCACACACUGCUUGCAAAUGCAUACAUGCAUCUCUGCCGCCUUCUUUGCCUGCCAUUAAUAGCAGUUUUACUACAUGUUUUAGCUGCUGCUGCAUCAUAUAUGCCUCUGUGAAUAUAUAUGUGUAUGUGUGGGAAUCUUGAUGAUGCUGCAU
	miR172c-3p	AGAAUCUUGAUGAUGCUGC	stu-miR172c-3p	Solanum tuberosum	19	42.1053	AGCAUCUUCAAGAUUCACAUAGAUUUAUAUAAUAUAUAGAGUUCCACGAUGGGGUGAAAGUGAUUAAUUAAUAUUAAUUAAUUAAUUUGCUCCUAUAUAUUGGCUCUAUUAAUUAUUUUUGAUGUGAGAAUCUUGAUGAUGCUGC
	miR172d	GGAAUCUUGAUGAUGCUGCAGCAG	gma-miR172d	Glycine max	24	50	AAAACAGUCGCUGAUUGCAGAUGGAGCAUCAUCAAGAUUCACAAGCUUCAGGGGUUUUUUGUUUGGGGUGGUCCCUUAUUGCUCCCAAAUGAAUUAAGCCCUUUGAUAUGGGAAUCUUGAUGAUGCUGCAGCAGCAAUAAACGACUAACA
	miR172e-3p	GAAUCUUGAUGAUGCUGCAU	aly-miR172e-3p	Arabidopsis lyrata	20	40	GCCAGUAGUCGCAGAUGCAGCACCAUUAAGAUUCACAAGAGAUGUGGUUCCCUUUGUUUUUGCCUCUCGAUCCGAAGAAAAGGGUUCCUUUCGAGUGGGAAUCUUGAUGAUGCUGCAUCAGCAAAUACAUGGC
	miR172j	GCAGCAUCAUCAAGAUUCCCA	lus-miR172j	Linum usitatissimum	21	47.619	UGAUUGCCGCUGCAGCAUCAUCAAGAUUCCCAAUACCCCCGCCCAUGAAUGAUUUGGGCAAAAGUGAAAAAAAAAAAGCUUAUAAAGAUAAGCUCUUUUAUUUUAACUUUGCCUUUGUGGGUUUGUGAAUCUUGAUGAUGCUCCAAUAGCAAGCAGUGGCUGUUA
miR2111	miR2111a	UAAUCUGCAUCCUGAGGUUUG	ptc-miR2111a	Populus trichocarpa	21	42.8571	CUUGAUAUUGGGUCAGGACUUGGUAAUCUGCAUCCUGAGGUUUGGAUCAUCAUGUAGUUUGAUCUAGUCCUUGGGUUGCAGAUUACCUCUUCCUCACUGACAAUGCAGAG
miR2916	miR2916	UGGGGACUCGAAGACGAUCAUAU	peu-miR2916	Populus euphratica	23	47.8261	UGGGGACUCGAAGACGAUCAUAUACCAUCCUAGUCUCAACCAUAAACGAUGCCGACCAGGGAUUGGCGGAUGUUGCUUCUAGGAGUCCGCCA
miR2950	miR2950-5p	UUCCAUCUCUUGCACACUGGA	vvi-miR2950-5p	Vitis vinifera	21	47.619	UGGCUUACAUGGGCUUGUGAUGUAUUCCAUCUCUUGCACACUGGACCAGCGCUCCAGCUG
miR319	miR319	UUGGACUGAAGGGAGCUCC	pta-miR319	Pinus taeda	19	57.8947	GAUAAGUGGAGCUCCCUUCAAUCCAAGAAAUGCGUGUUUAGUGACAGUACAUCUCCUGCGUCAUGCACACCACUAUCCUGUCAUGCAGGUCGAUUGAUUGAUUUGUUCAGGCUGCUGGAGAGUCACGGACAGGGAAGUAGAAUGCAUGAAUCAGCAGCUGAACCACCGCUGCACAAGCUUUGGUUGGACUGAAGGGAGCUCCAACA
	miR319a-3p	UUGGACUGAAGGGAGCUCCC	mtr-miR319a-3p	Medicago truncatula	20	60	AUUAUUAGAAAUAGAUGAAGAGAGCUUCCUUCAGUCCACUCAUGGAAGGGUAAGGGGUUUGAAUUACCUGCUGACUCAUUGAUUCAAACACAAUAGACAAUUAUGGGGUUAUGCUAUUGUGAAUGUGUGAAUGAUGCAGGAGGUGAAUUUCUUCCUUUUCUUCUUUGCUUGGACUGAAGGGAGCUCCCUUUUUCUAUUUAUAAAUUA
	miR319a-3p.2-3p	UUGGACUGAAGGGUGCUCCC	osa-miR319a-3p.2-3p	Oryza sativa	20	60	UGUGUAAGAAGAGAGCUCUCUUCAGUCCACUCUCAGAUGGCUGUAGGGUUUUAUUAGCUGCCGAAUCAUCCAUUCACCUACCAAGAAAGUUGCAGGAGUGUAUCUCUUGGUAGCGGACUGGAUGACGCGGGAGCUAAAAUUUAGCUCUGCGCCGUUUGUGGUUGGACUGAAGGGUGCUCCCUUGCUCAAGC
	miR319a-5p	AGAGCUUUCUUCGGUCCACAC	stu-miR319a-5p	Solanum tuberosum	21	52.381	AGAGCUUUCUUCGGUCCACACAUGGGGGGCGAUAGGGUUCAAUUUGCUGCCGACUCAUUCAUCCAAAUGUUGAGGUCUUGAUAGUCGAAUGCCACCUCAGCAACUGAGUGAAUGAAGCGGGAGUACAAGUUGAGUCUUGAGCUUCCUGUACUUGGACUGAAGGGAGCUCCCU
	miR319b-5p	AGAGCUUUCUUCGGUCCACUC	aly-miR319b-5p	Arabidopsis lyrata	21	52.381	AAAUGUUAAUAUGGUUAUAGAUGUUGAGUUGGUGAAGGAAGAGAGCUUUCUUCGGUCCACUCAUGGAGUAAUAUGUGAGAUUUAAUUGACUCUCGACUCAUUCAUCCAAAUACCAAAUGAAAGAACAUGUUCUCAUAUGGUAAAUGAAUGAAUGAUGCGAGAGACAAAUUGAGUCUUCACUUCUCUAUGCUUGGACUGAAGGGAGCUCCCUAUUUUUAUUUUUUCUCGGUCGUACACAUUUCAUUU
	miR319c	UUGGACUGAAAGGAGCUCCU	gma-miR319c	Glycine max	20	50	UUGGGAGGGAAAGAGAGUGAAGGAGCUUCCCUCAGCCCAUUCAUGGAGAUAACGAAAGAUUGGGUUGCUGAAUUAACUGCUAGCUCACACAUUCAUUCAUACAAUAGUAUUCAAUUAGGGUAAUAUUGUGUGAAUGAAGCGGGAGUAUAUAGUAUCUAUAUUGCAACCCUCUUUCUCUGUGCUUGGACUGAAAGGAGCUCCUUCUUUUUCUGCUCCCUCCA
	miR319c-5p	AGAGCUUCCUUCAGCCCACUC	sly-miR319c-5p	Solanum lycopersicum	21	57.1429	GGAAUGGUCCAAGAGAGCUUCCUUCAGCCCACUCACGGAGGAGAAAUGGGGUUGAAUUAGCUGCCGACUCAUUCAUCCAACCACUCAGUAGAAAGGAUAGGUUUUGUGCUACUGUGAUUGAGUGAAUGAUGCGGGAGAUAGUUUUCUAUCCCUCUCUUUCCUUGCUUGGACUGAAGGGAGCUCCUUUUCCCCAUU
	miR319e	UUGGACUGAAGGGAGCUCCU	ptc-miR319e	Populus trichocarpa	20	55	GGAGGGGCUGAGGUGCUCCUUUUAGUCCAAUACGGAGGGCUGAGAAGCGGCUAGAGCUGCCAUCUCAUGCAUUUAGGCAAUGCUUAACAUUUGACGAAGAGAGGUUAAGCUUGGCCACUUGCAUGGUGUGGGAGCAACUCCUUCCGCAUGCUUUGCUCGCCCAUUGGACUGAAGGGAGCUCCUGGUUUUACC
	miR319i	UUGGGCUGAAGGGAGCUCCC	ptc-miR319i	Populus trichocarpa	20	65	GUGCAGAAAUGGAGGUUCCUUCCAGCCUCAAGCAUCUUUAAGAUGGUGGCGAUGUCUAUUUUGGGCUGAAGGGAGCUCCCAAUUCUUCU
	miR319q	UGGACUGAAGGGAGCUCCUUC	gma-miR319q	Glycine max	21	57.1429	GAGAGUGAAGGAGUUUCCCUCAGCCCAUUCAUGGAUAUAAUGAAAGAUUGGGUUGCUGAAUUAACUGAUUCAUUCAUACAAUAGUAUUCAAUUAGGGUAAUAUUGUGUGAAUGAAGAGAGUAUAGUAUCUAUAUUGGAACCCCCUCUUUCUCUGUGCUUGGACUGAAGGGAGCUCCUUCUUUUU
miR3440	miR3440-3p	UGGAUUGGUCAAGAGAACCGCA	aly-miR3440-3p	Arabidopsis lyrata	22	50	GUUUGAUAUUAAUACUAACAUCAAAAGUAGAUUGCUUGCCAUUUGGUUAGGAAUUGGUCUGCGGCAUUUUCCACAAGUGUGGUUUCCCUGGCCAAUCCACUUGUAAUGUGUAUUUUGUAAAUAACGCAAAAUGUGCAUUAGAAGUGGAUUGGUCAAGAGAACCGCACUUGUGCAAAAUACCGCAGUCCAAUUUCUGACAAAAUGACAAGCAAUCCAUUUUGGAUGGCUUGUCUGUAUCGAGC
miR3476	miR3476	UCGGACUGGAUUUGUUGACAA	gra-miR3476	Gossypium raimondii	21	42.8571	CAGUAUUCCGGUGUCUUGGAUCGGACUGGAUUUGUUGACAAAUGCAUUUUUGAAGCAGAUAACAAAUCUAAAAAUGCUUUUCCAGUCAACAAAUACCAGUUUGAGCUGAGAUUGGGCUGAGAUUCA
miR3630	miR3630-3p	UGUGGGAAUCUCUCUGAUGCUU	han-miR3630-3p	Helianthus annuus	22	45.4545	UACUAACAAUUAGCAAGUGAUGAUAGACCAGACAGGGACAUCUGUAUUCUUUUUGAACAUGAUGAUUUGUCUGUGGGAAUCUCUCUGAUGCUUAGAUUUCUA
miR3711	miR3711	UGGCGCUAGAAGGAGGGCCU	pab-miR3711	Picea abies	20	65	AAAUGGCGCUAGAAGGAGGGCCUGAAAAUUAUUAAUGGCACGAGGCAGUCGUAAGACUCCUCCACCACCCAACCACUCACCUAUAGUGAAAAGAAGUCAUUAAAAUGAUAACAUCACCCCUCAAAUAGAACCA
miR390	miR390	AAGCUCAGGAGGGAUAGCGUC	cca-miR390	Cynara cardunculus	21	57.1429	UCCAGGAAGCUCAGGAGGGAUAGCGUCAUAAACAGAUCUUUUAUUCAACGGAAUGUUUAUGACGUUAUCCAUCCUGAGCUUCAUGGGU
	miR390.1	UAAAGCUCAGGAGGGAUAGCG	atr-miR390.1	Amborella trichopoda	21	52.381	GUGAAAUCAAAGAAAGCGUUGAGAAUCGGUAAAGCUCAGGAGGGAUAGCGCCUCUUUUUAAUCUGCAUAUAUAACUCAGAUCAAUGUUGAGGCGCUAUCUAUCCUGAGUUUUACGGUUUCUCCUUGCUCUGUAACCUUCAU
	miR390-3p	CGCUGUCCAUCCUGAGUUUCA	bra-miR390-3p	Brassica rapa	21	52.381	GUAGAGAAGAAUCUGUAAAGCUCAGGAGGGAUAGCGCCAUCAUGAUCACACACAUCGAUAUUUUUGGCGCUGUCCAUCCUGAGUUUCAUUGGCUCUUCUUACUAC
	miR390a-3p	CGCUAUCCAUCCUGAGUUUC	gma-miR390a-3p	Glycine max	20	50	AGAAUCUGUAAAGCUCAGGAGGGAUAGCGCCAUGGAUGAUCUUCUCUUCACUCUUGAUCUUCUCUUGCGCUAUCCAUCCUGAGUUUCAUGGCUUCUAUCUUCACA
	miR390a-5p	AAGCUCAGGAGGGAUAGCGCC	ath-miR390a-5p	Arabidopsis thaliana	21	61.9048	GUAGAGAAGAAUCUGUAAAGCUCAGGAGGGAUAGCGCCAUGAUGAUCACAUUCGUUAUCU
	miR390b-5p	AAGCUCAGGAGGGAUAGCACC	gma-miR390b-5p	Glycine max	21	57.1429	AGAAUCUGUAAAGCUCAGGAGGGAUAGCACCGUGAUACUGAUGAUUAUAUGUUCAUAGUUGUAUACGUACUUGGCGCUAUCUAUCUUGAGCUUCAUGGCUUCU
	miR390d-3p	CGCUAUCCAUCCUGAGUUUUA	ptc-miR390d-3p	Populus trichocarpa	21	42.8571	AGAAUCUGUUAAGCUCAGGAGGGAUAGCGCCCUAAGGAUAACCAUGGGCUCUUUUUAUUUGGUUUUUGACUAUCAGUGGCGCUAUCCAUCCUGAGUUUUACUGGUU
	miR390e	AGCUCAGGAGGGAUAGCGCC	gma-miR390e	Glycine max	20	65	GAAGAAUUUGUAAAGCUCAGGAGGGAUAGCGCCAUGGAAGGUCUUUCUACUAAUUUGCUCUAUCAUGGGUGCUUUGGUUUCGAUCGAUCUUCUCUAGCGCUACCCAUCCUGAGUUUCAUGGUUUCUU
miR393	miR393-5p	UUCCAAAGGGAUCGCAUUGAU	ata-miR393-5p	Aegilops tauschii	21	42.8571	UAGUGGAGGAUUCCAAAGGGAUCGCAUUGAUCGAUCUCUCCGUCAUCGGCGUGCAAGGUCGAUGGAUCAGUGCAAUCCCUUUGGAAUUCUCCGCUCG
	miR393a	CAUCCAAAGGGAUCGCAUUGA	ppe-miR393a	Prunus persica	21	47.619	UAGAGGAAGCAUCCAAAGGGAUCGCAUUGAUCCCAACUAGCUAUCUCUUCCAUGGUUUAAUUUGGAUCAUGCUAUCCCUUUGGAUAUCUCCUUUG
	miR393a-3p	AUCAUGCUAUCCCUUUGGAUU	ptc-miR393a-3p	Populus trichocarpa	21	38.0952	AGAGGAGGCAUCCAAAGGGAUCGCAUUGAUCCCAAGUGUCUGUCCCCCAUAAUUUUGGAUCAUGCUAUCCCUUUGGAUUCCUCCU
	miR393a-5p	UCCAAAGGGAUCGCAUUGAUCC	ath-miR393a-5p	Arabidopsis thaliana	22	50	AGAGGAAGGAUCCAAAGGGAUCGCAUUGAUCCUAAUUAAGGUGAAUUCUCCCCAUAUUUU
	miR393b	UCCAAAGGGAUCGCAUUGAUC	vvi-miR393b	Vitis vinifera	21	47.619	GGAGGAGGCAUCCAAAGGGAUCGCAUUGAUCCCAAACUCUCCAUGUCUUUGGAUCAUGCU
	miR393b-3p	UUUGGGAUCAUGCUAUCCCUU	mtr-miR393b-3p	Medicago truncatula	21	42.8571	AGGCAUCCAAAGGGAUCGCAUUGAUCCCAAAUCUAAUUAAGUCCCUAGCUACUUAAUUAACAACUUAAUUUCCUUAAUAUCUCAUAAUAUUUGGGAUCAUGCUAUCCCUUUGGAUUCAU
miR394	miR394a	UUGGCAUUCUGUCCACCUCC	ath-miR394a	Arabidopsis thaliana	20	55	CUUACAGUCAUCUUUGGCAUUCUGUCCACCUCCUUCUAUACAUAUAUGCAUGUGUAUAUA
miR395	miR395a	UUGAAGUGUUUGGGGGGACUC	cca-miR395a	Cynara cardunculus	21	52.381	CCCUCAGAGAUCCUCCCAACACUUCACUGGGAUGUUUGUUCAAGAUUUCCUAUUGAAGUGUUUGGGGGGACUCCAAGUGC
	miR395a	AUGAAGUGUUUGGGGGAACUC	mtr-miR395a	Medicago truncatula	21	47.619	UUUUUGUUGAUUGUUUCUUAGAGUUCCUUUGAACGCUUCAUGCAUGAGAAUAUGUAUUUGGUCUAAUAUCCAUUAGAAAAGAUAGUUCUUCAUCAAUGAAGUGUUUGGGGGAACUCUUGGGUUCAACCAGCACCA
	miR395a-5p	GUUCCCUCAAACACUUCAUU	ppe-miR395a-5p	Prunus persica	20	40	GCAUCAGAUGGCCCCUAGAGUUCCCUCAAACACUUCAUUGGAGAUUAUAUGCCUCUCUCUACUUUCUACUGAAGUGUUUGGGGGGACCCUUGGAGUCAUUUGAUCC
	miR395b	GUGAAGUGUUUGGGGGAACUC	osa-miR395b	Oryza sativa	21	52.381	GAGUCCCUAGGAGUUCCUUUCAAGCACUUUACGACACACUGUAUUGAGAGUUGUCGUGAAGUGUUUGGGGGAACUCUUAGUGUCGC
	miR395b	UGAAGUGUUUGGGGGAACUC	tae-miR395b	Triticum aestivum	20	50	CUGAAGUGUUUGGGGGAACUCUUGGUGUCACCAAGCAUUUAGUAGACAUUGGCCACAUAUCAUAAGAGAGAUGCAUCAAUGGGCUGAAUGUUUGGUCUUACCAUGGGUUCCUUGCAAGCACUUC
	miR395b-3p	AAGUGUUUGGGGGAACUC	ata-miR395b-3p	Aegilops tauschii	18	50	CUUACUGCGGGUUCCCUGCAAACACUUCACGAAGCAUUAUUUCAAACGCCAUUGCGAAGUGUUUGGAGGAACUCUUGGUGAAGUCAAGCUCCAAGAACUAAGAAGGUGAUCAAUACGAAGCAUGUUUGGUCUUACCGUGGGUUCCCUACGAGCACUCCACGAGGCAUUAUUCCAAAUACCACUGUGAAGUGUUUGGGGGAACUCUUGGUGAUGC
	miR395c	GUGAAGUGUUUGGAGGAACUC	osa-miR395c	Oryza sativa	21	47.619	GUAUUAUCAAGAGUUCUCUUUAAGCACUUCAUACGACACCAUUAUUUAUAGGGUUGUUGUGAAGUGUUUGGAGGAACUCUCGGUGUCAU
	miR395d	UGAAGUGUUUGGGGGAACUUU	gma-miR395d	Glycine max	21	42.8571	GCUGUCUCUUGGAGUUCCUCUGAGCACUUCACGUACGUGUGUGGCUAGUUCUAUUCUGUAUUACCCUUAGAUAGAAUAGUCUUAAUUAAGUGAAGUGUUUGGGGGAACUUUCGGGAACAAC
	miR395f	GUGAAUUGUUUGGGGGAACUC	osa-miR395f	Oryza sativa	21	47.619	UUAUCGCGGGUUCCCUUCAAUCACUUCACAUGGUACUAUUUCAAGGCCUACUAUGUGAAUUGUUUGGGGGAACUCUCGAUGU
	miR395i	CUGAAGUGUUUGGAGGAACUC	aly-miR395i	Arabidopsis lyrata	21	47.619	CUCAAGAGUUCCUCCGAACACUUCAUUGAAAAAAGGUUCUCCAUUUUCGUAAUUUUUUUUUACUGAAGUGUUUGGAGGAACUCCAGAUGAUAU
	miR395p-3p	UGAAGUGUUUGGAGGAACUC	bdi-miR395p-3p	Brachypodium distachyon	20	45	AUUGCCAUGAGUUUCCUGCAAGCACUUCACGAGGCACUAUCGAUCCCAAGGGCUACUGUGAAGUGUUUGGAGGAACUCUUGGUGUCACC
miR396	miR396	UUCCACGGCUUUCUUGAACC	smo-miR396	Selaginella moellendorffii	20	50	UCUCAUGCUUUUCCACGGCUUUCUUGAACCUGGUGCUCUUCCAAGGCAGGAGGAUCAGAAAACGUUGUGGUAUUUCUCAUCUCCUCGUCUCGUCCUUGGUCUCCCCUUGAAAGAAACUCACCAGUAAGAGUACGAAGUUCAAGAAAGCUGUGGGAAACAAUGGCCGGA
	miR396-3p	AAGCUCAAGAAAGCUGUGGGA	ama-miR396-3p	Avicennia marina	21	47.619	GCUAUUCCACAGCUUUCUUGAACUUUCUUGAACUGCUUUUUAUAAUUUUUGUAUAUAGCACCAUACAUGGAAGCUCAAGAAAGCUGUGGGAAAAC
	miR396a	CACAGCUUUCUUGAACUUUCU	hbr-miR396a	Hevea brasiliensis	21	38.0952	CACAGCUUUCUUGAACUUUCUUGUACUUAUUCUUUUGAUCUCUAUAGAUUGAAUAGGUAGCACCUUGGAAGCUCAAGAAAGCUGUG
	miR396a	UUCCACAGCUUUCUUGAACAG	mdm-miR396a	Malus domestica	21	42.8571	GAUCCUCUUUGUAUUCUUCCACAGCUUUCUUGAACAGCAUCCAUGUAUGACGAGAUCGACCGAUCUUUGGAGUGAGUCGACUCAGUCUCUCUAUUCCUCUUAACUUGGUUUGCGGUUCAAUAAAGCUGUGGGAAGAUACAGAUAGGCUC
	miR396a	UUCCACAGCUUUCUUGAACGU	ppe-miR396a	Prunus persica	21	42.8571	UUCCACAGCUUUCUUGAACGUCUGUGCCCUUUCAGGAACUAUCAGAUAAUUUUCAUGCAGUUCCAAUAGCACAAAAACAGUUCAAGAAAGCUGUGAAA
	miR396a	UUCCACAGCUUUCUUGAACUA	vvi-miR396a	Vitis vinifera	21	38.0952	UCCUGUCAUGCUUUUCCACAGCUUUCUUGAACUACUUUUCCAUCUACCUGUUUGAUGAUC
	miR396a-3p	GUUCAAGAAAGCUGUGGGAAA	cca-miR396a-3p	Cynara cardunculus	21	42.8571	AUGUUUUUCCACAGCUUUCUUGAACUUUAAAAAUUCAUGUGUUAAUUCCGUUCUCAAGAAUUCCUUUUCGAGAAUUCACGUGAUUAAACGAAGUUCAAGAAAGCUGUGGGAAAACAUGA
	miR396a-3p	UUCAAUAAAGCUGUGGGAAG	gma-miR396a-3p	Glycine max	20	40	UCAUGGCUCUCUUUGUAUUCUUCCACAGCUUUCUUGAACUGCAUCCAAAGAGUUCCUUUGCAUGCAUGCCAUGGCACUCUUACUCCCAAAUCUUGUUUUGCGGUUCAAUAAAGCUGUGGGAAGAUACAGAUAGGGUCAAC
	miR396a-3p	GUUCAAUAAAGCUGUGGGAA	osa-miR396a-3p	Oryza sativa	20	40	CUUUGUGAUCUUCCACAGCUUUCUUGAACUGCACGCAUGAUGAAUAAUCCCUUUGGUUAAUUGUGAUCUGGUCUCUGAGAGAUCGUAGUUAGACUCGAUCGGUUGCAUUGGCAUCAGAGAGAGCAGUUCAAUAAAGCUGUGGGAAAUUGCAGAG
	miR396a-5p	UUCCACAGCUUUCUUGAACUG	ath-miR396a-5p	Arabidopsis thaliana	21	42.8571	CUCUGUAUUCUUCCACAGCUUUCUUGAACUGCAAAACUUCUUCAGAUUUUUUUUUUUUUC
	miR396b	UUCCACAGCUUUCUUGAACU	vvi-miR396b	Vitis vinifera	20	40	UCCUGCCAUGCUUUUCCACAGCUUUCUUGAACUUCUUCUCCCUGUUUGGUGGUCUCCUAC
	miR396b-3p	GCUCAAGAAAGCUGUGGGAGA	gma-miR396b-3p	Glycine max	21	52.381	CUCAAGUCCUGGUCAUGCUUUUCCACAGCUUUCUUGAACUUCUUAUGCAUCUUAUAUCUCUCCACCUCCAGGAUUUUAAGCCCUAGAAGCUCAAGAAAGCUGUGGGAGAAUAUGGCAAUUCAGGCU
	miR396b-5p	UUCCACAGCUUUCUUGAACUU	ath-miR396b-5p	Arabidopsis thaliana	21	38.0952	GGUCAUACUUUUCCACAGCUUUCUUGAACUUUCUUUUUCAUUUCCAUUGUUUUUUUCUUA
	miR396c	UUCAAGAAAGCUGUGGGAAAA	cca-miR396c	Cynara cardunculus	21	38.0952	GCCAUGUUUUUCCACAGCUUUCUUGAACUUUAAAAAUUCAUGUGUUAAUUCCGUUCUCAAGAAUUCCUUUUCGAGAAUUCACGUGAUUAAACGAAGUUCAAGAAAGCUGUGGGAAAACAUGACA
	miR396c	UUCAAGAAAUCUGUGGGAAG	csi-miR396c	Citrus sinensis	20	40	CCUGUCAUGUUUUUCCACAGCUUUCUUGAACUUCUUUCUUUCUUCUUCUUCUUCUUCUUCUUCUUCUUCUUCUUCUUCUUCUUCUUCUUCUUCUUCUUCCUCUAAUAAUAGGCUACGAUUUGAUGUGGCUAGCUGCAGCUAUUAGAAGUUCAAGAAAUCUGUGGGAAGAAAUGGCAAA
	miR396c-3p	GGUCAAGAAAGCUGUGGGAAG	osa-miR396c-3p	Oryza sativa	21	52.381	UGCCAUGCCUUUCCACAGCUUUCUUGAACUUCUCUUGUGCCUCACUCACUUUCAUUACUGGAGAGAUAUGCAUCAUCAGUGGAAGCUUAUAGGGAGAGGAGUGCAAGAAGAGGGUCAAGAAAGCUGUGGGAAGAAAUGGCA
	miR396e-3p	CUCAAGAAAGCUGUGGGAGA	ptc-miR396e-3p	Populus trichocarpa	20	50	GGUCAUGCUUUUCCACAGCUUUCUUGAACUUCUUUGCCUUGCUUAAUCUGUGUAUAUAUAGAUCACUACAUGUACAGCUCCUAUAUAUAUAAAUAUAUGUAUGUAUAGCGCCAUGGAAGCUCAAGAAAGCUGUGGGAGAACAUGG
	miR396e-5p	UCCACAGGCUUUCUUGAACUG	osa-miR396e-5p	Oryza sativa	21	47.619	GCGGGCAUGCUUUCCACAGGCUUUCUUGAACUGUGAACUCGUGGGGGUGUAUGUGCUCAUGUUGGGAUUGUGGUCGGUGGCCUCCAAUUCUCUGAAAAGAAAGCUGAAUUGUCGAGCUCCCCGUUCUGUCUUUGGUCGUCUCUACCUGUUGAUGGUUCAAGAAAGCCCAUGGAAACCAUGCCGC
	miR396f	AGCUUUCUUGAACUUCUUAUGCCUA	gma-miR396f	Glycine max	25	36	UAGCUUCUUCAGCAUUUCAACUUCCAUGCUUGCUUGAACAAGUCCUGUUAUGCUUUUCCACAGCUUUCUUGAACUUCUUAUGCCUAAUGCAGCUAUUGAUGUGGCAUUGAAGUUUAAGAAAAAUGUGGAAAAACAUGUCAAAUCUAGGACU
	miR396f	UUCCACGGCUUUCUUGAACUG	ptc-miR396f	Populus trichocarpa	21	47.619	CUUGGUGAUUUUCCACGGCUUUCUUGAACUGUAUAUAUUAUCAAUGGCUUUUUACAAGACUGGAAGAUGGUUUCCAUGGAGAAGAAUUGUCACAAAAACAGUUCAAGAAAGCCCUGAAAAAUUAUUU
	miR396f-5p	UCUCCACAGGCUUUCUUGAACU	osa-miR396f-5p	Oryza sativa	22	45.4545	GCCAUGCUCUCCACAGGCUUUCUUGAACUGUGAACUCGUGUGUGCAUGCUCCUCAUAUAUUGUUCUAGAUCCCAUGCAUGAUGCAUAUCGAUCGAUCUGAUCUGAAUUAGGUCAUCGAUGCGCAUCUGGAUCCCCAUCUUGUUGAUAGUUCAAGAAAGUCCUUGGAAAACAUGGUG
	miR396g-3p	CUCAAGAAAGCCGUGGGAAAA	ptc-miR396g-3p	Populus trichocarpa	21	47.619	UUGCAUGCUUUUCCACGGCUUUCUUGAACUUGGCACUCAAGAGACAUGAGAGUAAAGGGCUAGGCUUUCUUUUCUAUUCCUUUCGUUCUUUGAAAUUUUCCUGUUCAAAGAAUCCAUACAUAUCAGUCUCUUUAGUACAAAGCUCAAGAAAGCCGUGGGAAAAUAUGA
	miR396g-3p	GUUCAAGAAAGCUGUGGAAGA	zma-miR396g-3p	Zea mays	21	42.8571	UUCCCACAGCUUUAUUGAACUGCCCUCUUGCUUGCUUGGAUCAAUUGAAACUCGAUCAGGUCCACAGCACAGCCUGCUGCAUGCAUGAUGCAGUUCAAGAAAGCUGUGGAAGAU
	miR396g-5p	UUCCACGGCUUUCUUGAACUU	ptc-miR396g-5p	Populus trichocarpa	21	42.8571	UUGCAUGCUUUUCCACGGCUUUCUUGAACUUGGCACUCAAGAGACAUGAGAGUAAAGGGCUAGGCUUUCUUUUCUAUUCCUUUCGUUCUUUGAAAUUUUCCUGUUCAAAGAAUCCAUACAUAUCAGUCUCUUUAGUACAAAGCUCAAGAAAGCCGUGGGAAAAUAUGA
	miR396g-5p	UCCCACAGCUUUAUUGAACUG	zma-miR396g-5p	Zea mays	21	42.8571	UUCCCACAGCUUUAUUGAACUGCCCUCUUGCUUGCUUGGAUCAAUUGAAACUCGAUCAGGUCCACAGCACAGCCUGCUGCAUGCAUGAUGCAGUUCAAGAAAGCUGUGGAAGAU
	miR396h	UCCACAGCUUUCUUGAACUG	gma-miR396h	Glycine max	20	45	GAAUGGUCUUUUUCGUGAUCUUCCACAGCUUUCUUGAACUGUGUUGUGUGAGGUUUCUCCAAGUGAAGGUUUAAGAUCCCUUAUGCAACAUAAAUUCUUUGAGCACAAUUCAAGAUAGCUGUGGAAAAUCACUGAGAUGAUCUCGUUC
miR397	miR397	UUUGAGUGCAGCGUUGAUGA	mes-miR397	Manihot esculenta	20	45	UCAUUUGAGUGCAGCGUUGAUGAAUUUCCUACAAUUUUCUAAGAUUUUAAUUUUGUUGAAGGAUUUUACCAGCGCCGCACUUAAUCA
	miR397	AUUGAGUGCAGCGUUGAUGU	nta-miR397	Nicotiana tabacum	20	45	UAGAAACAUCAUUGAGUGCAGCGUUGAUGUCAAUUUCUGUGAAGUCUUUAAUUUGGCAUUUGGUCUUUUUGCCACUUUUUCCAAUUCGUUGUCAUCUGCGCUGCACUCAAUCAUGUUUUUAG
	miR397	UCAUUGAGUGCAGCGUUGACG	pab-miR397	Picea abies	21	52.381	AGCCGUGGCAACCACAUCAUUGAGUGCAGCGUUGACGAUAGAAAUUCCACCAAUAGAUUUGAUAAUAUCUAUCUAUUUGUGGAAUGCCAUUGAUAUUGUUAACCCUGCACUCAAUAGUAUGUUUGCCAAUGGCU
	miR397	AUUGAGUGCAGCGUUGAUGA	sly-miR397	Solanum lycopersicum	20	45	CAGAGUACUUAGAAACAUGAUUGAGUGCAGCGUUGAUGACAUAUUUGAGAAGUCCUGCAUUUGGGCCUUCCUCAUUUUUCAUCAACGCUAAACUCGAUCAUGUUUUUAAUUCUCUG
	miR397a	UCAUUGAGUGCAGCGUUGAUG	ath-miR397a	Arabidopsis thaliana	21	47.619	UGAAUGAACAUCAUUGAGUGCAGCGUUGAUGUAAUUUCGUUUUGUUUUUCAUUGUUGAAU
	miR397a	UCCUUGAGUGCAGCGUUGAUG	atr-miR397a	Amborella trichopoda	21	52.381	AACCAAUUUCAUGCUUGAGGAGGCCCAAUGGGGAGAAAAACCAUACACAUCCUUGAGUGCAGCGUUGAUGAACCCAAAACCCUAAUUUCAGCAGCGCUGUACUCAAUGAUGCCUUUGGUAUUUCAUGUAAUUUUUCUCUUAUUCCUUUUUUUGGUU
	miR397a	CCGUUGAGUGCAGCGUUGAUG	hvu-miR397a	Hordeum vulgare	21	57.1429	CGCAGAGGUGCCGUUGAGUGCAGCGUUGAUGAACCGUCCGGCCAUGGCCCGUCCGCCUCCACCGAGGCCGGAGCGGUUCACCGGCGCUGCACGCAAUGACGCCUCUGCUUUCU
	miR397b	UCAUUGAGUGCAGCGUUGGUG	atr-miR397b	Amborella trichopoda	21	52.381	GAGGAAAACCAGAAACAUCAUUGAGUGCAGCGUUGGUGAACCCCAAAACCUAAUUUUCAUCUCUCUUGUUUGGGUUUCGGCAGCGCUGCACCCAAUUAUGCCUUUGGUAUAUCCUC
	miR397b	UUAUUGAGUGCAGCGUUGAUG	osa-miR397b	Oryza sativa	21	42.8571	AGGGAAGGCAUUAUUGAGUGCAGCGUUGAUGAACCUGCCGGCCGGCUAAAUUAAUUAGCAAGAAAGUCUGAAACUGGCUCAAAGGUUCACCAGCACUGCACCCAAUCACGCCUUUGCU
	miR397b	CCAUUGAGUGCAGCGUUGAUG	ptc-miR397b	Populus trichocarpa	21	52.381	UAAUUAUACACCAUUGAGUGCAGCGUUGAUGAAAUUCUCUUGUUAGCUUACUUAGCUAUUUUCUCACGAUGGCGUGGAAUCAUUUCACCAGCGCUGCAUUCAACCAUGUUUUUC
	miR397b-3p	AUCAACGCUGCACUCAACGGC	hvu-miR397b-3p	Hordeum vulgare	21	57.1429	GCAGAGGCGUCAUUGCGUGCAGCGCCGGUGAACCGCUCCGGCCUCGGUGGAGGCGGACGGGCCAUGGCCGGACGGUUCAUCAACGCUGCACUCAACGGCACCUCUGC
miR398	miR398	UGUGUUCUCAGGUCACCCCU	ahy-miR398	Arachis hypogaea	20	55	UAUCUCAGAGGAGUGAACCUGAGAACACAAAGUAAAUUGUUUCGGAGUUUGGAAUGCCAUAAUCACAUGCAUAAUGCAUUUAUGCUUAUGCUUGUAUAUGGUACAUAUUUUCGAAUUUUAAUUUACCUUGUGUUCUCAGGUCACCCCUUUGAG
	miR398	UGUGUUCCCAGGUCGCCCCUG	atr-miR398	Amborella trichopoda	21	66.6667	AGCCCAAAUUCGAAGAAGCAUCAGAAUGGGGAAGUCUCAACAGGAGCGAUAUGAGAACACACAAUCAUAUGCAUAAAUAUUGUGUAUGUGUGUGUGCACGUGUGCAUGUGCAUGUGCGUGCUUGUGUGUUCCCAGGUCGCCCCUGCCGAGCCUGCCCAUAUCUAUAAAUAAUUCUUCUUGCUGCU
	miR398a-3p	UAUGUUCUCAGGUCGCCCCUG	stu-miR398a-3p	Solanum tuberosum	21	57.1429	GGGUUGAUUUGAGAACAUAUGUAUGGGCAUAUUUUGUUUCUAACAAUUUAUUGUUUAUAAAUGUGACACAUAUGUUCUCAGGUCGCCCCUG
	miR398a-3p	UGUGUUCUCAGGUCGCCCCCG	zma-miR398a-3p	Zea mays	21	66.6667	GGGGGCGAACUGAGAACACAUGAGAAUAAUGAGAUGAGAUUGCUCGCCUCGCGGUACGGUUCGUGCUGGCCUGGACCACCGUCGUCGCCGUUCAUCUUGUACGCAUAAUAAUGCUGCAUGUGUUCUCAGGUCGCCCCCGC
	miR398b	CGUGUUCUCAGGUCGCCCCUG	ppe-miR398b	Prunus persica	21	66.6667	UGGAGCCCCACAGGGGUGACCUGAGAUCACAUGUAUGUGGCAACAGCAGAACCCAAGAGGGCCAUCGUUCGGUCCUGCUGUUCUUUGCAUUCCACGUGUUCUCAGGUCGCCCCUGCAGGGCUUUC
	miR398f	GGUGUUCUCAGGUCGCCCCUG	lus-miR398f	Linum usitatissimum	21	66.6667	CCGGGUCGACUAGAGAACACACGAAGAGAAGUCCGCAACGAGUGGGGCGCUUCGUUUCACUUUCCUGGGUGUUCUCAGGUCGCCCCUG
miR399	miR399c	UGCCAAUGGAGAUUUGCCCAG	tcc-miR399c	Theobroma cacao	21	52.381	UUUCAGCUGCAGUUGCAUUACAGGGCAAAUCUUCACUGGCAGGCAGCCACUUUGGCUUACCAUCACCUGUCAUGCUUUUUUUUUUUUUUAUUGUGCUCUCUGCCAAUGGAGAUUUGCCCAGCAAUUCCACUGCAACAUUGG
	miR399d	UGCCAAAGGAGAGUUGCCCUU	cme-miR399d	Cucumis melo	21	52.381	GUAGAAGGGCUUCUCUCCAUUGGCAGGCAUAAUGACUUUGGCUUUCAUGUUCUGCCAAAGGAGAGUUGCCCUUCAUCUAGU
	miR399i	UGCCAAAGGAGAGCUGCCCUG	osa-miR399i	Oryza sativa	21	61.9048	GUGAGAAUCACAGUGCAGUUCUCCUCUGGCAUGGAGGGCAAGAGGAGCUGAAUAGCUAAUGGAUGAUAAACUGCUAGCCUUUCCCUGCCAAAGGAGAGCUGCCCUGCCAUUCAGUG
	miR399j	UGCCAAAGGAGAGUUGCCCUA	osa-miR399j	Oryza sativa	21	52.381	AGUCCAGUUUCAGGGCUCCUCUCUCUUGGCAGGGAGCAUGUGAAGUCUUUUGUAGCUCACUCAUUUUCAGCCCUCUGCCAAAGGAGAGUUGCCCUAAAACUGGACU
miR403	miR403-5p	CGUUUGUGCGUGAAUCUAACA	sly-miR403-5p	Solanum lycopersicum	21	42.8571	AGAAAUUGAAAAUCAGGAAGAGGCAUAUUUCACGUUUGUGCGUGAAUCUAACAACUCUUUUCAUCUGAAAAACUGUUAUUGUUUGCUAGAUUCACGCACAAGCUCGUAAUAUGGCUUUUCCAAUCUCUGCGCUUUGAUUUCU
	miR403a	UUAGAUUCACGCACAAACUUG	gma-miR403a	Glycine max	21	38.0952	AAAUUGCAGGUUCGUGCGUGAAUCUAACGAAAGUUUCUCGUUCUCUCCAUUCCACUUCUGCGUUAGAUUCACGCACAAACUUGUCAUUU
miR408	miR408-3p	UGCACUGCCUCUUCCCUGCC	ata-miR408-3p	Aegilops tauschii	20	65	AGGGCAGAGGAGACAGGGAUGGAGCAGAGCAAGGGAUGGGGCAAACAACAAACUUCAACUGCUUCCUUCCACUGAUCACCUCCUGAUUAUAUGACAAGAGCGAGAGAGUUGUGAGAGAUGAGAGCUUUUGUUAUUGUUGUUGUUGUUGCUCCCUCCCUGCACUGCCUCUUCCCUGCCUCCCCUCCCA
	miR408-3p	CUGCACUGCCUCUUCCCUGGC	osa-miR408-3p	Oryza sativa	21	66.6667	GGGAGUUCUGUGAUUGGAGAGGAGAGGAGACAGGGAUGAGGCAGAGCAUGGGAUGGGGCUAUCAACAGAUGUAGAUUAUUCCUUGCACAAGAGAUGAUGAUGAGCUGUGAAUGAGUUCUGAGAGAUGGCUGGUGUUGUUGUUGCUCCCUCCCCUGCACUGCCUCUUCCCUGGCUCCCCUGCACACCUCUCUCUCUCUCUCUCUCUCUCUGUGU
	miR408-5p	GGGAGCCAGGGAAGAGGCAGU	bra-miR408-5p	Brassica rapa	21	66.6667	UGAAAGGAGAGAAAAAAAAAGAGAAGGGAUAGAAAGAGGAGGGAGCCAGGGAAGAGGCAGUGCAUGGGAAGAGACCAAACAUAGUCAUUUGAUGUUUUGGUAAAAACUCAAUCCAUGCUCUGCUUGUUCCCUGUCUCUCUCUGAUUACCACUUUUGUCUUCUUCAUUU
	miR408b	UGCACUGCCUCUUCCCUGGCU	ppt-miR408b	Physcomitrella patens	21	61.9048	GUGGAAGAGAGAGAGUGGUGGAAGGGAGGGAAGCCAGCGUGAGGCAAUGCAUGACAACAGCAUGCCCAGGAGGUCCUGAGGGUGUUGUCCUCAUGCACUGCCUCUUCCCUGGCUUCCCUACAUAGCUCGCCAUUCUUGUGCUCU
	miR408b-5p	ACGGGGACGAGACAGAGCAUG	stu-miR408b-5p	Solanum tuberosum	21	61.9048	ACGGGGACGAGACAGAGCAUGAGAUGUGCAAUUUUUACUUGCCUAUUCCAUGCACUGCCUCUUCCCUGGCU
	miR408d	UGCACUGCCUCUUCCCUGGC	gma-miR408d	Glycine max	20	65	AAGGCUGGGAACAGGCAGAGCACGAAUGGAGCUAUCAACAGAAAAUGGAGAAGUGAGAAAUGAGAGGAGAGAAAGAGAGAGAUCUGUUAGGGCUACGCUCAUGCACUGCCUCUUCCCUGGCUCUGUCUCU
	miR408e	CUGCACUGACUCUUCCCUGGC	sof-miR408e	Saccharum officinarum	21	61.9048	AGAAGAUGGGUAUGGUUGGAGACAGGGAUGAGGCAGAGCAUGGGAUGAGGCCAUCAACAAAAUUUCCAAUUUCUGUCCUCCGCUAGGCCGCUACUGCAUUUAUGUUUGCUUGCUCACAAAACGGAGGGAUUUGUGAGAGUUAUCAGGCAGAAAGAACAAAGAAGGUGCCUCCCUGGUGAAGUGGUGAUGGCCUGACCUGAGACGGAUGAGAGCUCAGCUGGUGUCCUGUUGUUGCUUACUUCCCUGCACUGACUCUUCCCUGGCUCCCCACCGUUGCCCUUGC
miR414	miR414	UCAUCUUCAUCAUCAUCGUCA	ath-miR414	Arabidopsis thaliana	21	38.0952	UCAUCAUUAUCAUCAUCAUCAUAUUCAUCUUCAUCAUCAUCGUCAUCAUCAUCAUCAUCA
	miR4414-3p	UCCAACGAUGCGGGAGCUGC	gma-miR4414-3p	Glycine max	20	65	ACUGAAACUCAGCUGCUGACUCGUUGGCUCGAGAGUUCACCAUUAAGAUAGAUUGAUGUUCGGCACUCACGCCAUGUAAUUAAGGUGGUGUGCUUCUGAUCCAACGAUGCGGGAGCUGCAUUCAGUCG
miR4414	miR4414-5p	AGCUGCUGACUCGUUGGCUC	gma-miR4414-5p	Glycine max	20	60	ACUGAAACUCAGCUGCUGACUCGUUGGCUCGAGAGUUCACCAUUAAGAUAGAUUGAUGUUCGGCACUCACGCCAUGUAAUUAAGGUGGUGUGCUUCUGAUCCAACGAUGCGGGAGCUGCAUUCAGUCG
	miR4414a-5p	AGCUGCUGACUCGUUGGUUCA	mtr-miR4414a-5p	Medicago truncatula	21	52.381	GGCUGAGACUCAGCUGCUGACUCGUUGGUUCAAUAGCUCACAACAUGCAUAGUGUCAACGUGUGUGCUUCUGAUCCAACGAUGCGGGAGCUGCAUUCCAGUCGU
	miR4414b	UGUGAAUGAUGCGGGAGCUAA	mtr-miR4414b	Medicago truncatula	21	47.619	GUUUUGAAUUAGCUGCUGACUCAUUCAUUCAAACACAAUAAGAAGAAGCAUGAUGAAUAUGCUAUAUUGUGAAUGUGUGAAUGAUGCGGGAGCUAAAUUUCAUCUUU
miR473	miR473	ACUCUCCCUCAAGGGCUUCGC	csi-miR473	Citrus sinensis	21	61.9048	CCAAAGCAGUAGAGUCGUUCACUCUCCCUCAAGGGCUUCGCCACAAUCCAAAUCAUGCUGAACAGGUGGGUGGGUUGAUGCUGAAGUCCUUGGGGUUGAGUGAUCGACGCCUGUUUUUUAACUCGCUAAUGACGAUCGCAGAAGACAACUCGAAGGCUA
miR477	miR477a	CUCUCCCUCAAGGGCUUCUG	mes-miR477a	Manihot esculenta	20	60	AUUACUCACUCUCCCUCAAGGGCUUCUGUGAGUUUCUGGUUGAAAUACCAUACGGAGGACUUUAGAGAGAGUGGAUAAU
	miR477a	ACUCUCCCUCAAGGGCUUCUG	nta-miR477a	Nicotiana tabacum	21	57.1429	GUCUUUGUUCACUCUCCCUCAAGGGCUUCUGGCUUAAAAUGCCUUACUCUUUGGUUUGUGUUAGUGCCAGAGGUCUUUCGAGUGAGAGUGGAUAAAUUCUG
	miR477b	CUCUCCCUCAAGGGCUUCUCU	csi-miR477b	Citrus sinensis	21	57.1429	CAAAAGCAAUCGUCGUUCACUCUCCCUCAAGGGCUUCUCUUCGAUCCAUAUAUAACGUACAUAUGCUCAAAUGAGUGGUGAUGGAUCGACGCUGAAGCCCUUAGGGCAGAGUGAUCGACUCCGGCUUUCUCAUUUUCC
	miR477b	UCUCUCCCUCAAGGGCUUCUC	nta-miR477b	Nicotiana tabacum	21	57.1429	CACUGCUUGUUGUCUCUCCCUCAAGGGCUUCUCUUCUGCUUGUUCAUAAGAUUUAUAAGCUUUUAAUUAAGAUGCUAAACUUAAAGCAUACUGGGAAUAGGAGCUCUUGCAGGUUGAGACAACAAGAAAUGCC
	miR477d	CUCUCCCUCAAGGGCUUCUC	mes-miR477d	Manihot esculenta	20	60	CAAGGCAUUGGUUGCUCACUCUCCCUCAAGGGCUUCUCCAAUGUGCCCUAGCAUGCAUGCAUCCAAACAUUAAAAGAAGAACGAAAGAGAAAAAACAUUUUCGACUAGCUGGGGUAUGGAUGCGAGAAGCUCUUGCAGGGGGAGUGAACAAGCAGUGACUUG
	miR477e	CUCUCCCUCAAGGGCUUCUA	aqc-miR477e	Aquilegia caerulea	20	55	UUGAUCACUCUCCCUCAAGGGCUUCUAUUAGUCAUGUAGAGAAUUCUUAUGUAACUAGAAGAACUUGAGGGAGAAUGAACAAAC
	miR477h	ACUCUCCCUCAAGGGCUUCAG	mes-miR477h	Manihot esculenta	21	57.1429	AAGGCAAUUCGCGUUUAACUCUCCCUCAAGGGCUUCAGCUAGCCAACGUCCCUUUGCAUUCUCUUUCAUGAGACUGGCGAUGAUGCACAGAGGAACGUGUUAAAGUUGAAUCCCGGCGGGGGGAGUUGGACGCGACCUGCCUU
	miR477i	ACUCUCCCUCAAGGGCUUCCG	mes-miR477i	Manihot esculenta	21	61.9048	AAGGCAUUUUGAUUGUUCACUCUCCCUCAAGGGCUUCCGGCAGUGCCAGACAUAUGCGUGAAUGGCGAGCUGGAGGUCCUCGGGGAGAGUGGACAAUAUUACUGUCU
miR482	miR482a	UCUUUCCUACUCCUCCCAUACC	ghr-miR482a	Gossypium hirsutum	22	50	AUUGUUAAAGAGGGAAAGGGAGAAAGAGUUGCCGGGAGUUUAUGGAAGUGGGAUGGGUGGAAAGAUUUGUAUUUUCUCUCUUGAGUUUCUAAGAAUGUAAAGCAAAUCUUUCCUACUCCUCCCAUACCACUUAUUUCCAGUUCUUCCUCUCCACUUCUUACUUUUCUCGAU
	miR482a	UUUCCAAUUCCACCCAUUCCUA	sly-miR482a	Solanum lycopersicum	22	40.9091	CGAAAAUCUAUGGGGAUUGGUGAGUUGGAAAGCUUUUCUUUUUCUUCUCUUGUGAUUAGCUUUCCAAUUCCACCCAUUCCUAUGGUUUUUCG
	miR482a-5p	GGAAUUGGUGGAUUGGAAAGC	stu-miR482a-5p	Solanum tuberosum	21	47.619	GAGUUUUUCGAAAAUCUAUGGGAAUUGGUGGAUUGGAAAGCUUUUAUUUUCUUCUGAUUAGCUUUCCAAUUCCACCCAUUCCUAUGGUUUUUCGGUAUCCUCUC
	miR482c	UUCCCAAAACCUCCAAUUCCAA	gra-miR482c	Gossypium raimondii	22	40.9091	UCUGGAAAUUAUAGGAAUCGCGUUUUUGGGAAGAAGCACGAUCGAUCUGCAUCCGCCACUAAUUUCUUCCCAAAACCUCCAAUUCCAAUGAUUUCCAG
	miR482c	UCUUCCCUAUUCCUCCCAUU	pta-miR482c	Pinus taeda	20	45	AGGAGUGGGAGGGUAGGAGAAGGCUCUGUGGUGAGGUCUCAGUCAUAAUCUCAUCAGUCUUCCCUAUUCCUCCCAUUCCU
	miR482f	UCUUUCCUACUCCACCCAUUCC	ppe-miR482f	Prunus persica	22	50	GGUGGGGAUAGGAAGGGCUUGAGGAUGCUGUUGGAGUGGGAGAGUGGGAAAAGAAUGGAUCUCUUUGGUUGGUUCAAAGGGAACAAAUUUCUUUCCUACUCCACCCAUUCCUGCAAUUUCCUUAGGUUUCUCCCUUUCCCUUUCC
miR4995	miR4995	AGGCAGUGGCUUGGUUAAGGG	gma-miR4995	Glycine max	21	57.1429	UAAAACUCAUAGGCAGUGGCUUGGUUAAGGGAAGCCACUGGAGCCGUAGUAAAAGCAAGUCUUCACCGGGCAAUUGUUUAUGGACCCGAA
miR5083	miR5083	AGACUACAAUUAUCUGAUCA	osa-miR5083	Oryza sativa	20	30	UCCUGGCAGUUCUUCAGAUAAUCAGAUUUGUCCAUGAGGUUUCAACUGUUGCAUUCCAUUGUUGAGUUUUAUUCUGUUUGCGUUUCUGUUUGUUUUUGUCAUGGAUCUGGCUGAUUGGAGGCUGUGAUGACCAAAAAAUACCUACCUAUUUUCUGAGGGAUUCCAGUCCUUCUGAUUGAUAGAAACCAAUGGAUCCUUCUGAGCCUGCCAAGAUCUUCAGAUUCUUAGUUUUGUAUUCGGCUUUUUCGAUUUGUCUUCGUAUAUUGCAUUCUUCUAAAAGCAAGCAAGAUUCGUAACAGUUGAUGGGAUGAUAACCUUUCACAGAAACUGUAUGUGUUGACCCAAAAUUCAGACUACAAUUAUCUGAUCAACUCAGACAU
miR5139	miR5139	AAACCUGGCUCUGAUACCA	rgl-miR5139	Rehmannia glutinosa	19	47.3684	AGUUAUAUCAAAACCUGGCUCUGAUACCAAGAGGAAUUGAUGAUCUUUAUUCAUGAAAAGAGAGAACUAUAUAUAGAUAUACAACGAUAUGUCGAAGACGAAAUUUUUAUCUCAAUAUGGGGUUAUUAGACCAACUUUGGGUGGCA
miR5141	miR5141	AGACCCGACGCGACUGACAGAUAA	rgl-miR5141	Rehmannia glutinosa	24	54.1667	UUGAGUAAUGCCUGAGUCGCAGCAUCAAGGUCUGAGCCAAAUUGAGCAAAGGCGGCCACUUCGCGAUAUUGUGCCAAUUCCAGUUUUGAACUACCGCAUACUUGUUUCAUAGCUUUCAACUGAGCGGCAGACCCGACGCGACUGACAGAUAAGCCGACGUUA
miR530	miR530	UCUGCAUUUGCACCUGCACCU	stu-miR530	Solanum tuberosum	21	52.381	UCUGCAUUUGCACCUGCACCUUAGUGAACGAAUUUGUUAGCGUAUAAUUCAUGCAGAAAGGUGUUGGUGCUCAUGCAGACA
	miR530a	UGCAUUUGCACCUGCACCUU	ptc-miR530a	Populus trichocarpa	20	50	GCCAACAUGUUGCCUUUAUCUGCAUUUGCACCUGCACCUUACUUGUUUCUUUCUUUUGUUUUUGACUCCAAAACCAAAAGUAAGUUUGAAACAUUAAAACAAGCUUGAGGUGCAGGUGCAGGUGCAGGUGAAUGCCAUGUUGGU
	miR530a	UGCAUUUGCACCUGCACCUC	tcc-miR530a	Theobroma cacao	20	55	CCAACAAGUCUCCAUUUAUCUGCAUUUGCACCUGCACCUCUUUCUCUACACUUCCAGCAGCCAGGGAGAUGAACAACAUUCUCCAUGGACGGUUGCCGAAAUCUUGUUGGUUGGACGGGGAGAGGUGCAGAUGCAGGUGCAGACAAAUGGCCUCUUGGUUUUA
miR5368	miR5368	GGACAGUCUCAGGUAGACA	gma-miR5368	Glycine max	19	52.6316	ACUGUUUCCUGGGAUUGGCUUUGGGCUUUCCUGCACAGCUUAGGUGGAGGGCAAAGAAGACUUCCUUCUGAGGGGGCCAGAGCCAUCAGAGAGAUACCACUCUGGACGAGCUAGAAUUCUAACCUUGUGCCAGGACCUAUGGGCCGAGGGACAGUCUCAGGUAGACAGU
miR5532	miR5532	AUGGAAUAUAUGACAAAGGUGG	osa-miR5532	Oryza sativa	22	36.3636	CCUCUUUUGGAUUCUUAAGACCACCCUUGUAGUAGGAUACCGUCUGCUUUGGGUUCUUUAUUAUAUUAUCUCCUUCGAGGGAUUUUUAGGAUCGUUUAGGCUAUAUUUAGUCUAUUUUGGCUAUGGAAUAUAUGACAAAGGUGGAGUCUUGGAG
miR5538	miR5538	ACUGAACUCAAUCACUUGCUGC	osa-miR5538	Oryza sativa	22	45.4545	AUGAGGAACUACUGAACUCAAUCACUUGCUGCCGUUACUCAACAGUUUUCUGUUGAGGUCUAUCCCGUAGAGGUAGUCAAAUUAGAACGGGAGGAGAGGAGGUGAGUAGGGGUAGUUCAAUGG
miR5658	miR5658	AUGAUGAUGAUGAUGAUGAAA	ath-miR5658	Arabidopsis thaliana	21	28.5714	AGAUGAUGAUGAUGAUGAUGAAACAGAAUCAGUAAGAAGCUUCUUCUUCUUAGGAGGAGG
miR5998a	miR5998a	ACAGUUUGUGUUUUGUUUUGU	ath-miR5998a	Arabidopsis thaliana	21	28.5714	UGAACUUAAGGAGAAAACAAAUUGGAACAGUUUGUGUUUUGUUUUGUGUUUUGUUGGAUU
miR6173	miR6173	AGCCGUAAACGAUGGAUACU	hbr-miR6173	Hevea brasiliensis	20	45	CGCUGUGCGUAUCGACCCGUGCAGUAUCCAUCGUUUAAAGCUAGGGGAGCGGAAUGGGAUUAGAUACCCCAGUAGUCCUAAGCCGUAAACGAUGGAUACUGCACGGGUCGAUACGGCACAGCGCUGUAGCUAACGCGUUA
miR6182	miR6182	UGAGUGUGUGAUGGAUGGCUUU	hvu-miR6182	Hordeum vulgare	22	45.4545	UGCGAGCACAUGAGUGUGUGAUGGAUGGCUUUGAGCGUUUUGCCCAAGGUCACUUGAUCACCCUCUUCUCGGCAACAAACUACUGUGGUACGGCAAACAACGCAGGUGCAAUCUUAGUUCUGGGAAGGGAUCUUGUGGUUGUCCCAAAACUCAUUCAUCCUUUGCCACCUGCCAUUACAUCUCCUGAGACAUCCCCGGAGCAC
miR6300	miR6300	GUCGUUGUAGUAUAGUGG	gma-miR6300	Glycine max	18	44.4444	AGGUAAAAAUACUUACCACUAUAUUACAACAACUUGUUUGUGAAAUUCAAUGGUAAUUUUAAAUAAUAAAUGUUUUAAUAUUACCGAUAGCAUUUGAUUAUAUUUUUGUUUUAAAGUUACAUUUGAUUAUAUCGCUAUCGGCUAUAAUGUAAGUCAUAUUCAUCCAAUAUCAUGCAACUUUUUUGUAUAGAUAUAUUAAUAUUACUCGAUAAUCAUCAAGUCGUUGUAGUAUAGUGGUAAGUAUUCCCGCC
miR6478	miR6478	CCGACCUUAGCUCAGUUGGUG	ptc-miR6478	Populus trichocarpa	21	57.1429	ACCGACCUUAGCUCAGUUGGUGGAGCGGAGGGCUGUAGGUCGCUGGUUGGAUUCCGGCAAGGUCGGAUUUCAAUUUUGUAAUUUCUUUUCUCACCGACCUUAGUUCAGAAGUUGCAUUGUUUUGUCUGUUGAGGUGGU
miR7505b	miR7505b	ACAGCUUUAGAAAUCAUCCCU	gra-miR7505b	Gossypium raimondii	21	38.0952	ACUGUUAUCUACAGCUUUAGAAAUCAUCCCUUUUUUAGAUGUGUAAAUAUAUAAAUAAAUUGAAGCACAUUGCUAGAAAGGGAUGAUUUCUAAAGCUCUAGAUAACGUU
miR7508	miR7508	CAAGAAAAGAAGUCGGGAGAG	ghr-miR7508	Gossypium hirsutum	21	47.619	UGGCAGGAAGCAAGAAAAGAAGUCGGGAGAGAAUUUUCGAUCGGUUCCCUUUAGCUUCUCAAAACUUAUCCGAAAUCCUUUCCCGGCUUCUUUUCUUGCUUUCGUUUAAU
miR7782	miR7782-3p	ACCUGCUCUGAUACCAUGUUGUGA	bdi-miR7782-3p	Brachypodium distachyon	24	45.8333	UCAUCAAGUAUAUUACGCGGCAUGGUAUUAGAGCAAGUUGCCAAAUCUGGCUGCCAUGACAAUUGGUGAUGGUGAUGGUAUUGUUUUGGUGACCUGCUCUGAUACCAUGUUGUGAAAUAUUUUUAAUGCA
miR7797a	miR7797a	AAGACGGAAUCAAACCUCAA	rgl-miR7797a	Rehmannia glutinosa	20	40	ACUACCCCUCUGAGGUUUGAUUUUGUCAUAAUUUUUAGGGGCCAAUUUUAAUAUUUCUAUAAAUGUAAUGGGGGCUUUUGAAAAUUCUAUUCUUGUGAAGGGAAAAAUGUAAAGACGGAAUCAAACCUCAAGGGUUUUUU
miR7798	miR7798	AGGGAGUGUUUGCAAAAACU	rgl-miR7798	Rehmannia glutinosa	20	40	UAAGGGAGUGUUUGCAAAAACUUAUGCUUUCAGAUGAAGUGAUUAUCGUAGCAGAUGCGAAAAGUUGUUGAGAAUCAGAAAACCUAAAGCACAUCUCCCCUGCUUUUAGGUUCUACUUAAAUUAUAUAAAUUAGAAGCAAAAAUUGGCAUUUGAAAACACUAUAAACUUCUUUUUUUCAGCCAAAAGCUGAUAAUCACUUUCUUCGAAUAUUUGCAAACACUCCCUUAG
miR7972	miR7972	UUGUCAGGCUUGUUAUUCUCC	rgl-miR7972	Rehmannia glutinosa	21	42.8571	CUGAAUCGAAGGAAAAUUUCAAGCUUGACAAAUACGUCUUCCAUGGCGUCCGUCCCAAACCAGUCUUCCUAUAUGUGGAAAGGGUACACAAAGGAAGAAAGGAUACACAAAAGACUAGCAAAAUAGUCCACAAUACUCUUUCCACCAUUUUUAAGGGAGUCAGUCUUAUUUGUCAGGCUUGUUAUUCUCCUUCGAUGGCG
miR8155	miR8155	UAACCUGGCUCUGAUACCA	cpa-miR8155	Carica papaya	19	47.3684	GAUAUCAUCGGGUUCUUUGAGGGUAUGUUAAUUUUCUGGUCCCUUAAUAACCUGGCUCUGAUACCA
miR824	miR824-5p	UAGACCAUUUGUGAGAAGGGA	ath-miR824-5p	Arabidopsis thaliana	21	42.8571	UAUCACCAUUUGUACUUGAGUUGUCUCUCAUGUCUAGACCAUUUGUGAGAAGGGAGUUUU
miR827	miR827	UUAGAUGAACAUCAACAAACA	nta-miR827	Nicotiana tabacum	21	28.5714	UAUGAAUUUGUUUGUUGAUGGUCAUCUAUUCAUCAUUCUGCAUAGUUUUUGCACCCAUUAUCCUAUGGUUAGAUGAACAUCAACAAACAUCUUCAUCAC
	miR827-3p	UUAGAUGACCAUCAACAAACG	aly-miR827-3p	Arabidopsis lyrata	21	38.0952	UACAUCUUUAACUUCCAUGAAACAUUAUAGGGUUUUUUCUCUCUUGCAACCCUUGAAUGUGUUUGUUGAUUGACAUCUAUACAUAUCGAUAAUCCUAUCGUGUUGAUAGAUCGAUUGGUUUAGAUGACCAUCAACAAACGCUUUCGUGGUUUUGCAUCGCUUCUUGAAAUCUUGAUCAUGUUUUUAGCAUCUUUGUA
	miR827a	UUAGAUGACCAUCAACAAACA	ghr-miR827a	Gossypium hirsutum	21	33.3333	AUGCAUUGUUGAAUGUGUUUGUUUAUGGUCAUCUAAGCCAUUUUUCAUCUCGCCAAUUCUUUGUUCAAGCAGUUUUUGGAUAAUCGAACCGAUAGACUACACCCGCAGAAAUGAUGUUUAGAUGACCAUCAACAAACAACUUCAUCUUAUUGCAU
miR8577	miR8577	AAAAGGCUCAGAUGAUGAUGAUGA	atr-miR8577	Amborella trichopoda	24	37.5	UCAUGUAUCUGACCCCAAAUAGUUGGGAAAAGGCUCAGAUGAUGAUGAUGAUGAUGAUCAUCAUCAUCAUCAUCUGAGCCUUAUCCCAACUAUUUGAGAUCAGAUACAUGA
miR858	miR858	UCUCGUUGUCUGUUCGACCUU	cme-miR858	Cucumis melo	21	47.619	CUUUUGCUCUCGUUGUCUGUUCGACCUUGAAUUUUUCUCAAAAACAUAGAAAUAUUAUAUAUUCAGAACUUUUUUUUUUUUUUAUCAAUAAAUAAAUAAAAUAAAACCCUCAAUUUUGGAUGGAUUCAUUGGUAGGUUUAGGUAGCAGCCGAAGGACUAUACAU
	miR858	CUCGUUGUCUGUUCGACCUUG	ppe-miR858	Prunus persica	21	52.381	GGUGACUGAUUUCCAUGCUAAACCUCGUCAAGUGAACAGUUUUCUUUCAGGUUAUAUCUUUAUCUCGUUGUCUGUUCGACCUUGAACUUCAACUUCAUUUUUAUUAUUUAUAUGCAUAAUUAUUCAUUCUGAAUCUGCACUGCACCCUUUCCCUGUCCACACACACUCACGAAAACUAACAUAUAGCAGCCGUUUCGAUAAAUCGAAAUCAAGUUUAAUCCUCUGCAUUUUAUAACAUUGAUUGAGUAAGUAGAGAUCUCAAGUUUAGGUCAUAAAUCGGAAAGUAAUUAUUUUGUGGUAAUGAACUAAUAAUAAGCUGAGAUCAAGGUCAAACAGGCAACAAAGUUGAGGUAUUAGUAAGAACUGUUUGCUUGACGGGGGCUUUGUAUGGACAUCAAC…
	miR858-3p	GGUCGAGCAGACAACGAAGAU	aly-miR858-3p	Arabidopsis lyrata	21	52.381	AGAGUGAUUGGAUUCGAUGCUAGGCUUGACAAAGUGAGCAAUCUUAUGUGUUCUCAUCUUUGUUUCGUUGUCUGUUCGACCUUGGUCUCGAUCUCUCCUUAAAACCCUAAUACGUUAUCGUUUAUUUCAUUCAUCUAUCCUUCUUAUGAUCAUCAUACAUGGUAUCGGUUUAUGAUUGAUGGGGUAGAUAGAUGAUCGAAACUUUUGAUUUCUGAGGCUUUUUUUUUUUUUUUAAACAUUUAGUAUACCAGAUAUUACUAGUACACACAUACAUACUGACACGAUAGUCUAUUUGAUGAUUAAGUCUUUACGUUCGUAUACAUACGGAUUUCCCUUUCUUUUGCAUAAAAUCUUAGAUUAUCGUAGGCAUGCGGAUUUACAAUAAGAAAGAUGAUUGUC…
	miR858a	UUUCGUUGUCUGUUCGACCUU	ath-miR858a	Arabidopsis thaliana	21	42.8571	CUCAUCUUUGUUUCGUUGUCUGUUCGACCUUGGUCUCGAUCUCUCCUCAAAACCCUAAUA
miR894	miR894	CGUUUCACGUCGGGUUCACC	ppt-miR894	Physcomitrella patens	20	60	CAUAAUUCAAAUAAUCCAAAAAAAAUAAACCAAAUACCUUCCACCUCAAGCGUUUCACGUCGGGUUCACCAAAUAUGUUGUAUUAUGUGAAGUUUUGAUUGAGAAUGCACCGAGCACUUGGCUAUGGAAGGUAAAAGAAAAUUGCAACAAAAAGUCCUAACAAUCCAAUAGGAUUAUAGAAAAUUUAUAAUUAAACGUUAACAAUCAUAAUCAAACAAUA
novel_1	novel_1	CUGCCGAUUCCUCCCAUUCCGC		Sesamum indicum	22	63.6364	GGAAUUGGGAGGUUUGGCAAGCAAUACAAUGGGUGGAUUUCCUCUCUCUCUCUCUCUCUCUCCCUUGCCUGCCGAUUCCUCCCAUUCCGC
novel_100	novel_100	AACCUGAUCUGGACAAGAAUUUCC		Sesamum indicum	24	41.6667	AAUUUUAAUUCAGAUCGGGUUCCAUCAUAUUUGAAUUUAUUACAUUAUAAGUGUAAUUAUAUAUAUACUUAUUGUUCUGUAAUUGAUGUAUACUUUUAAAAAUAAUGAUUUAUUAUAUAAUAAAUGCAGUAUAUUUAUUGCGUCGAGUUGGACUCAAACCUGAUCUGGACAAGAAUUUCC
novel_101	novel_101	CAACAAAUCUAGUGAAUUUUGACU		Sesamum indicum	24	29.1667	AAUUAAAAUUCACCGAAUUUGCUGGUAUUUACAAAAAAAUUAAAAAACCCAUAUUAACCCCUGAUUGAUUUAUUUCAGGUUAAAUAAAUCUUUUUAUGAACAAAUUACUGUCAUACGUCUUCACGCAUUAAUGCAUGUGAGAAGGUAUACCUUCACCUCAUAAGGGUACUGUAGUCUGAAAAAAUUUAUUUGACCUACAAUAAGUUAGUUCAAUCAAUCGAGGAUAAGUACAGUUUCUAUUCAUUUUUUUUUUUUGUUAAUAUCAACAAAUCUAGUGAAUUUUGACU
novel_104	novel_104	GAUGACUGCAUCUUGGAUUUGUGC		Sesamum indicum	24	45.8333	GAUGACUGCAUCUUGGAUUUGUGCGAGAGGUAAUCGUAUCUCAGACAUGGUCAUCAUAAAUCUUGUCCAAUGUAGUGAAAACAUGUAGCGAGGGUGGUGAGUUCCAACAAGAGGAUUUGUCCCCUGUCAAAACGUGACAAAGAUAUCUCCUCUGCACUUAGAGAUGCGUUUACGCUCUAUAAACUUGUGGCCACAGUCAUAGAUCGAAUAGGAAAAAAGGGGUUUCUAUGUCGAGCAAUUCGGCAUAACGCGAUCUCAAGUAUUAAGCAUAGACGCCUAGUCCAGGAUGGGAGUU
novel_105	novel_105	UCCCACAGCUUUCUUGAACUU		Sesamum indicum	21	42.8571	UCCCACAGCUUUCUUGAACUUCCGAGUGCAAAAUUCAUCCUGGAAAUAUUACCUCAUAAGAAGUUCAAGAAAGCUGUGGAAAAG
novel_106	novel_106	ACAUAGACUCUGAUUCGAUAUAUC		Sesamum indicum	24	33.3333	AAUAUUUAGAAUCGGGAUAUGAUAAUAUAUAUAUAAAAAAAUUAUAUUGAGAAUACUUACAUGAAAGCAUGCCGUAAAAGUGGAUAAACAUAGACUCUGAUUCGAUAUAUC
novel_108	novel_108	AGCAGGUCUAUGUAUAAUUACACU		Sesamum indicum	24	33.3333	UUGUGAUUAAAUAUAGAUUUCUUUUAUUGAUAUGAGCAAAUGCGGUGAAUUUUAACUAACGAAAUUAUCUGUUUGUUAGACUUUCGGAGUAUUAAAUGUAAUUUUUUAAAUCAUAGCAGGUCUAUGUAUAAUUACACU
novel_109	novel_109	UUUGCGUCGCCUCCAAUUUGG		Sesamum indicum	21	52.381	AGAUUGGCAGCAACGUAAACAUCGCCCAGUGCCGACAUAGCCCAGAUUGGCGAUGACAGAGACAUCGCCCAGAUCCGCAUUGGGCGAUGUUUGCGUCGCCUCCAAUUUGG
novel_110	novel_110	CGAGCCUGGUUUAAAUUAGAAUUU		Sesamum indicum	24	33.3333	AAUUCUUAUUUGGACUAAGGUUGGUCGAAUCAAACCAAUUACAGAACAAGUAUAUCGCACUUGCUUCAUAAUUGAUCACUUUCCUUGUACUGUACACUAAUCACCCACGAUAAGUGUAUUGCACUUGUUAUAUAAUUAAUUUAAAUUCAGUCGAGCCUGGUUUAAAUUAGAAUUU
novel_112	novel_112	UCCUUCGAUUUGUAGUAUAUUUAC		Sesamum indicum	24	29.1667	UCCUUCGAUUUGUAGUAUAUUUACAUAAAUCAUCCCCGUUUUUUCAAAAAAUUUACUCAUACACCAAGUCUGGCGACAUUAUUUAUACAAAACUACCUCUAUUUUUUAAAAAAUUACCCAUAUAUCCUACAAAAGUCAACAACAUUACACAGGUUAAUUACCCUUACAUUUUUUGUUGUUAGAGGGGUAGUUUCUGUAAUUAUGUAAAAGAUAUGAAUAAUGUAGGUAAAUAAAUUAUAAAGCAAGAGUG
novel_115	novel_115	AGCUAUCGGACUAAAAUUAAAAUU		Sesamum indicum	24	25	UAUUUUAGUUCGAUAACUAUGUCCAUUUUUGUUUAGGUCCAGUAGCUUACGAAAUUGCUUACUUUUAGUCAUCUGACAGAUUUUCGGACAAUUUUACCCCUAUGAGUACAUAUGAACUAAAACUGCCUUUCAAAAGUUGCAUAGGGGUAAAAUUGUCUGAAAAUCUGCUAGAGGACUAAAUGUAAGCAAUUUCUUAAGUUACUGAACCUAAACAAAAAUGCACAUAGCUAUCGGACUAAAAUUAAAAUU
novel_117	novel_117	AUGUGGCUCAAUUUCUGUACCG		Sesamum indicum	22	45.4545	GUACAGAAAUUGAGCCACAUACACUUUUAACUGCGAAUUUGCUAUAAAAAUACAUUUUUUUUUUUAUAUUUUUACCCUUCUGUCACAUCUAAUAUAUAUAAUAUUAUAUAUAUUAGAUGUGACAGAAGGGUAAAAAUAUAAAAAAAAAAAUGUAUUUUUAUAGCAAAUUCGCAGUUAAAAGUGUAUGUGGCUCAAUUUCUGUACCG
novel_122	novel_122	AAUUUGAGGACCAUUAAGGGAUUU		Sesamum indicum	24	33.3333	AAUUUGAGGACCAUUAAGGGAUUUUCAUCCAAUUGAUAAUAACAGUUGCUCUCUACGUUAGUCAAUACAAUAAAAAAUAAGGGCAAAUUACAUUUUUGGUCCCAUAAAUGAAUCUGUUUUAUAUUUUGGUCCCAUACAUAAAUGUGUGAAUUGGCCUGAGUUGGGACCAAAAUUGAAAACAAGUCCACUUAUUGGACUAAAAAUGUAAUUUACCCUUAUUUUGAUUGUAUUGACUAAUGGAUAGAGCAGCUGCCGUUAUCAAUUGGAUGGAUAUCCCUCAAUGGUCCUCAAAUUAA
novel_123	novel_123	AUGUGCGAAUUGAUCUGAGUGUGG		Sesamum indicum	24	45.8333	ACUCAAGCCAAUUGCACAUUUAGUUCCAUAUGUGGAUUUUUUUUUUUAAUUUCAGGACCAAAGGGGGGAUUCCGUUAAAAAAUUGAGGCUGACGUUAAGUUUUUAACAGAAUCCCCCUUUGGUCCUGAAAUUGAAAAAAAGAUCCACAUAUGAGACUAUAUGUGCGAAUUGAUCUGAGUGUGG
novel_124	novel_124	AAUUUUAAUCUGGUAACUAUGUCC		Sesamum indicum	24	29.1667	AAUUUUAAUCUGGUAACUAUGUCCAUUUUUGUUUAAAUCCAGUAAUUUAUGAAAUUGCUUACUUUUAGUCAUCUGACAGAUUUUCGGACAAUUUUACCCCUAUGCAACUUUUGAAAGGCAGUUUUAGUCCAUAUGCACUUAUAGGGAUAAAAUUGUCCGAAAAUCUGCCAUAGGACUAAAAGUAAGCAAUUUCAUAAGUUACUGGAUCUAAACAAAAAUAGAUAUAAUUAUCGAACUAAAAUUAAAAUUA
novel_125	novel_125	AUUUUCGAUCUCACGGUAAUGUGA		Sesamum indicum	24	37.5	ACCUUACCUCGGGAUCAAAAAUGGAAUCAAGAAUUUUACUUUAUGGUAUUCUCAAAUAGGUUUCAAAAAUAUUGAGAUUGAGAUAUUUCUUCAUGGUACAUCUCUCGAUCUCUCUUCAAGUUGCUUUCUGUCCUUUUGUGAUUGAAGAGAGAACAAGAGAUGUACCACGAAGGAACAUCCCAAUCCAAAUAUUCUUGAAACCCAUUUGAGGAAUACAAUAAAUUCAGAAAAAUACAGGUACCCUUGAUUCUAUUUUCGAUCUCACGGUAAUGUGA
novel_126	novel_126	AGAACCCGGUCUGGCUACUUCGUU		Sesamum indicum	24	54.1667	AACGAAGUAGCCAGACCGGGUUCUGAUUUUCCUUUUUUCUUUUUAUCUUUUAAUACGUGAAUCGGCUCCGAAGCUAAGUUAGCUGAAGCUCACAUGGAUUGAAUGAUGAUAUUGCAAUAGUAAAUAGAAAGGACAAUGCAAUUAAUACUAAAUUCAAGAACCCCAAUGGUAUUGUACCCUCAAAUCUAUGACAUGUGAGCUUCAGCUAACUUAGCUUCGGAGCCGAUUCACGUAUUAAAAGAUGAAAAGAAAAAAGGAAAAUCAGAACCCGGUCUGGCUACUUCGUU
novel_128	novel_128	GAUACUAACUUGGGCGUCAGAGUG		Sesamum indicum	24	50	GAUACUAACUUGGGCGUCAGAGUGCUAACACUUUUUUGUAGGUCCCCCUUCAAGAUUUGCAUUCGUUUCGGCCCAAGCUUCGAGCAUAGUUCAUAUGAAUUGGACCCGUGUAUCUUUUGAACGUAUCAAAUAUAAUAAAUAAGUUAUUAUAUUGACUAUGCUCAAAACUUGGGCCGAAACGAAUGUCAAUUCUGAAGGGGGGGCCUGCAAAAGAGGCGUUAGCAUUUUGACGCCCAAGUUAGUAUCGGA
novel_130	novel_130	UUAAAGGCUGAUAGGUGACGUACC		Sesamum indicum	24	45.8333	CGCCACCUACCAGCCUUUAAUAAGGUUGGUCGCUUACCAGCCUUUAAUAAGGCUGGUGCGCUGCCAACCAUUAAUAUAUAAUAUAUAUAUAUAUACAUAUUAUAUAAUAUAUAUAUACAAAUAUAUAUAUAAUAUAUAUAUACAUAUAUUAUAAACUUAUAUAUAAUAUAUGUCAUAUAUACUUAUACAAAUAUAUAAUAUAUUAAAGGCUGGUAGGCGACCAACCUUAUUAAAGGCUGAUAGGUGACGUACC
novel_132	novel_132	AUGACGUGGCUGAUGACAUAUAAU		Sesamum indicum	24	37.5	UACAUGCCAUUAGCCACAUCAUCACAUAAUUUGGGAUUUUUGAUGAACGUGCUAAUGUGGUAGUCUAGCUUGAAUGUUUCUUUUUUUUAAAUAUUAAGUGGAAAAUAACUGACAAUUGACUACUGACUUGAAAAAUUUUAAAAAAAUCCAUCCAAGUUGGACUGCCACAUUAGCACGUUCACCAGAAGCCUCGAAUUAUGUUAUGACGUGGCUGAUGACAUAUAAU
novel_133	novel_133	UGGAGAAGCAGGGCACGUG		Sesamum indicum	19	63.1579	UGGAGAAGCAGGGCACGUGCAAUAGUUUCUCGGGACUCGUCGAAAAUCGAAACUGCACGUGCUCCCCUUCUCCAACA
novel_135	novel_135	UUUCCUGUGAUAUUAAAAAUGAGC		Sesamum indicum	24	29.1667	UUUCCUGUGAUAUUAAAAAUGAGCACAUUACCCUCCCUAUGAAAAAAAUAUAGCAAUUUACCUCCCUAUACUUUUUAAAAUGAAGCAAUUUACCUCCUUAUAUAGGGAGGUAGAUUGCUUCAUUUUAAAAAACAUAGGGGGUAAAUUGUUGUAUUUUAAAAAAUAUAGGGAGGUAAAUCGCUAUUUAUUUUUUCAUAAGGGGAUAAUUUGCUGAUUUGCAAUAUCACAAGGAGUUGC
novel_138	novel_138	AGGUACUCGACUUGAAACAUUUCA		Sesamum indicum	24	37.5	AGGUACUCGACUUGAAACAUUUCAAACCCAACCUUGAAUAGUUGAUUUCAUGACCUCCGUCCAAUCCGCUAUUAUCUUGAUGAAUAUAGUAAGCAUUAAUCUAUGGCACCAUGUGUUUGUUGUGCUUACUAUUUUGGUUGAACGGUAUUUUAACAUCACAACAAAUACCCAUAAACCAAUUGAGUAACCCAUGUAGUUGGGUCGCGCAUUGGAUGGAAGCUAUGAAACAAACUUCUGAGGGUUGGUUUGAAACGUUUAGAGUUUAGGACCUCA
novel_141	novel_141	ACCGGCUCGCGUUCUGAUCGAGCG		Sesamum indicum	24	66.6667	ACCGGCUCGCGUUCUGAUCGAGCGGCUGUCAUUGUCCAGGUCUUCAAUCAGUCUGUGCGACCCGGGUCGGGUCCUCCGUGACCCGCCCAUUACAAAAGGCGCGGAUUCUGAUCGCGAAAUGACUAUAAUGCCCUUAAUGAAGGGUAAUUCGAUCUUUUUGCUGGGGUGACAUGUGUAUACCCAUCAUUACUCCCCCACUUUUUCAAAGUGCAAGUUCGUUGCCUUUGAGGAAGUCGAACAGUCGCGUCCGUCGAUCGGCUGUCCCGGUGG
novel_144	novel_144	UUACAUCUAGUACUCCUGAUAUU		Sesamum indicum	23	30.4348	UUACAUCUAGUACUCCUGAUAUUUGCUUCUAUCUAACAAAUAAAUCCAUCGGUUAGUCAAAAUUCACUAAAUUUGUUGAUGUUAACUAAAAAACUGAAUGAAAAUUGAUAUUUAUCAUCGAUUAACUUAUUACUGACUUAUUGUAAGUCAAUUUUUUUUUAAUAUCACCAAAUUUGAUAAAUUUUGACUAAUCAAAUGACUUAUUUGUUAGACGGAAGCAAACUUCAAGGGUGCUAGAUGUAUUUUU
novel_147	novel_147	AUAGGACUAGAAAAAUAUUUUGUG		Sesamum indicum	24	25	CAAAGUAUUUUUUUAGUCCAUAAAACAAUGACAGAAUUCUUUUGGUACCACAACUAUGGCAUAUGUCGCUUUUAGUCCAUAAAACUCAUAAUCACACAUUUUAAGUCCCAAAAACGUGCGUUGUGAUUUUAGGACUAAAAAGGCGUUGUUUGGAACUAAAAAAAUCGCAAAAUCACAUUUUUUUGGACUAAAAAGGCGUGAUUUUGAAUUUUGUGGGACUAAAAACAUCACCUACCAUAAUUGUGGUACCAAAAAUAAUUUUUUCCUUAUUUUAUAGGACUAGAAAAAUAUUUUGUG
novel_148	novel_148	UAGGUCUAGUAACUUACGAAAUU		Sesamum indicum	23	30.4348	UAGGUCUAGUAACUUACGAAAUUGCUCACUUUUAGUCCUCUGGCAGAUUUUCGGACAAUUUUACCCCUAUACAACUUUUGAAAGGCAGUUUUACUCCAUAUGCAGUCAUAGGUGUAAAUUGUCCGAAAAUCUGCCAAAGGACUAAAAGUAAACAAUUUCGUAAGUUACUGGAUC
novel_15	novel_15	GGAAUGUUGUCUGGCUCGAGG		Sesamum indicum	21	57.1429	GGAAUGUUGUCUGGCUCGAGGACUUUUGCUUUAAUCUUUCAUCCUCGUAGCUAGAUCUAUUGCUAGUGUCGUCGGACCAGGCUUCAUUCCCC
novel_150	novel_150	AGUGGGCUCAGGGUCUGUAACAUC		Sesamum indicum	24	54.1667	AGUGGGCUCAGGGUCUGUAACAUCCUCGGCUGGUUGCUGCGUGGAUUCCUCGACUAGGGUGUCAGUAGCCGAGGGUGGGGGUAGGGCUGCCGGUGGUAGGUCGACGGGGAAUAGCAUCGGAAUCCCCAUCUUAUCGCACAUCACGCCCAACAUAAGCUUAGUUUACUCAAGUUGUGUUGAGAAGUGAGGGUUUUGAAGGUAGCGGCAGGGCGACAGUGGAUGUUGACGGUUUGUGGUAUGUGGUCCAUGGGCUAGUAGCAUCUGAUGUUAAGGAUUCGGACCCCAUGCC
novel_153	novel_153	AAGGACGGAGUUUGUUUUGGUACC		Sesamum indicum	24	45.8333	AAGGACGGAGUUUGUUUUGGUACCACAAUUAUAGUUGGUGACCUUUUUAGUAUCAUAAAACUCAAAUUUUUAGUCCCAAAAAUAUGUGAUUUUGGACCUUUUUAGUACCAAACAACGUCUUUUUAGUCUCAAAAUCACAAGGCACGUGAUUUUUUGGGAUUAAAAAUAUGUGAUUAUGAGUUUUAUGAGACUAAAAGCGACAACCAUCAUAGUUGCGGUACCAAAAUAAAUUUUAUUCUUAU
novel_154	novel_154	AAAGUGAGCUCGUCGGGUACGUCC		Sesamum indicum	24	58.3333	AAAGUGAGCUCGUCGGGUACGUCCCCGACAACGAGCCUCCGACGCUCAAGUUAGGCUGAUCGAGGAAAAAGUGUGCAAUCAAGGAUGUGGAUCGAAUAGAAUUAGCAUUAAUUAUAUCGUAAUUUGGCGUCUCGGGGUAUUAUUAGGGCUAUUCGGGUACUGUUGAGCAGGCCACGUGGCGUCAUCCGGCUAGCUCACGC
novel_156	novel_156	UUUCGAUCUAAUCUCAAGAGGUGU		Sesamum indicum	24	37.5	AUUUCUUGAGGUUAAAUCAAAUUAUACAAAUUCUUUGUGUUUUAUAAAAUUACAGCUUCACCUCCCUAGGGGUGUUAGUGUAAUAUUCCCCCAGUGUUUUACAAAAUUCCAGCUACACCGUUGAAGGGUGUUAGUGUAAGUUUUGUAUUUGAAUAAGGGGUAUAGCUAUAAUUACGACUAUAACCUCAGAGGGCGUAGCUGUAAUUCACAAAAAGUAGGGGUAUUAGUGUAUUUCGAUCUAAUCUCAAGAGGUGU
novel_159	novel_159	AAAAUUUCGUGAAGUUGAGAUGGU		Sesamum indicum	24	33.3333	UCUAUUUUAUGAAAUUUGUAUUUUGCCAUAUAUGACUGUCUUUUUGUUGAUUUUUUUCUGAAGGAAAACAUUACAUGUUGUGUAUAUGUGAAAAAUAUCACUUCACGUAACCUUUAAAUAUUAUAUAUACAUUGCAUGUGAUGUUUUUCAAUAAAAACUUUGACUGAAAAGCAGUUAUAAGUGGCAAAUUAUAAAAUUUCGUGAAGUUGAGAUGGU
novel_160	novel_160	UCAGGCGUGCUAGAUGUAAUUUUU		Sesamum indicum	24	37.5	UUAUAUCUAAUACUUCUAAUGUCUGCUUCCUUCUAAUAGAUAAGUCCUUCUGUUAGUCAAAAUGCUGCGAAUUUGUUGAUAUUAAUAAAAAAAUUAAAAAAGAACUAUAUUUACGUUCGAUUGACUUAUUACUGAUUUAUUGCAGGUAAACUAAAUUUUUAUUCAAUCGAGGGUAAAUAUCAAUUUUCAUUCAAUUUUUUUUUAAUAUCAACAAAUUUCGUAAAUUUUGCCAAACGGAGGGACUUAUUUGGGAGACGAAAGCAAACCUCAGGCGUGCUAGAUGUAAUUUUU
novel_163	novel_163	AUGACUUGGGCCUCCUAGGAUGUU		Sesamum indicum	24	50	CGUUUAGGAGAGUGAGAUGUCAUGUGGGAAAGUAGGCUGCCACGUGUAUGGGCCUUUUAGGCCGAAUAUGUCUAGAGCUUGAUCGAGUUCGAGUAGGAGUAUGCCUUGAAUUUUCUCCCUUUGCCAAUCUGAUUUCUGGGGGACGCCCCUCAAGGCCGCCUAUCAAGUGUUCUUGGGUCUGCAUGACUUGGGCCUCCUAGGAUGUU
novel_164	novel_164	ACGGGCUUUUUGAGAUUUGUCAUA		Sesamum indicum	24	37.5	ACGGGCUUUUUGAGAUUUGUCAUAAUUACAAAAUACGCUUCGUUAUUUAAAAAAUUACAAAUACGUCUGUAGAAUCAAUAAUAGCCUAACAAAUACCCCUCGUGACAACCCAUUGUAGGAGGGGUAUUUGUUACGUCGUCGUUGGUUCUAGAAAGGUAUUUACAAUUUUUCAAAUAAUGAUAAAAAAAUUAUAAUUAUAACAAAUCUCAAAAGAGUUCACGA
novel_165	novel_165	ACAGAUGGAUCUUUUUGUUGGAUG		Sesamum indicum	24	37.5	ACAGAUGGAUCUUUUUGUUGGAUGAAAAUAAAAUUUAGGGGUAUCAGGUUUAAAUGUUCAAACUAUAGGGAGUUUACGUGUAAUUAAAGCAAACUCUAGGGGAGAGCGGUGUAUUAUCUACUACAAUUAAAAUUUAAGGGAUAAUUGCACUGCAUGCUCCUGAGAUUUGGUAUAAUUAUAUGUAUAUCCAUGUAGUUUGAAAAAUUACUUUUAAUAUAUAUGAUGUUUGUUUGUAUCUAACAAUAGAUCCUCAAUGAGUUA
novel_168	novel_168	AUCUUUCGUUAGGAUUUGGACGGA		Sesamum indicum	24	41.6667	AUCUUUCGUUAGGAUUUGGACGGAAAUAUUGAUGUUAGAAAAAAAUAACUACGUAAUUUUUUUGUUUUAUCCCUCAUUUAACAGUCUUAUGUAUAUUUUUUUACUUAUAAAAUAAUAAAUGUAAUAUAUAUAUAUAUAGUGAGAUUAAUAUCAUUAUAUUUUCUUCCUUAUAAGUACAAAAUUAUACGUGAGAACAUUAAAUGAGGAGUAAAAUUAGAAAUUUAUGUAAUUUUUUUCAUUAAUGUCAAUAUUUUUUAUCUAAAUCAUAAUGAAAUUGGA
novel_169	novel_169	AACUGUUGGUUAAUGGAGAACGUG		Sesamum indicum	24	41.6667	CGUGCAUUGUUAACCAACGUUUGACUACAAAAAGUAUGAAAAAAUGCAAUUUACGUCUCACAAUUUACACCAUUUGCGAUUUUGUCCCGUUACACUGUAAGUUGUGGGAUGUAAAUUUGCAAUUUUUUACACUAUUGCAGUCAACUGUUGGUUAAUGGAGAACGUG
novel_172	novel_172	AUGAUCUGACUUCGGUACGAGGGC		Sesamum indicum	24	54.1667	UCUUGGGCCAAGAAUAGAUUGUCAGUGAUAUUGCGGCCUCCAACAAACGCAGCUUGGCAUCGGUCAAUCAAGUGCUCCAAUGCGGGAGCUAGCCGGUCCGAGAUAAUCUUCGUGAUGGCUUUGUAAAUGACAUUGCAGCACGAAAUCGGCCGGUAAUCCGCAACGUAGGUGGAAUGAUCUGACUUCGGUACGAGGGC
novel_176	novel_176	AUGGCGUGUUUGUAAGUUCCUAAC		Sesamum indicum	24	41.6667	UGGGGACGUUGCAACAGUGCCUCGAGUCAUGCCUAUUAGUGAAAAAUAAAAUACAUUGGUUUUUUUUAUCUUAGAAUGUACUUGAUUGUGUUUAUUUUGUGUGUGUAUUGAGUAUGCGCAUAUGUAUGUGUGGUUGCGUUAAGUGUGCAUGAUGUGUGUUUGUUUUUUUGAGCGUGCAUGGCGUGUUUGUAAGUUCCUAAC
novel_177	novel_177	UCAAAGCUGCUAGAUGUAAUUUCU		Sesamum indicum	24	33.3333	UUACAUCUAAAAUCCUUGAAAUUUGUUUAUGUCCAACAAAUAAAUUUCUCAAUUAGUCAAAAUUUAUCAAAUUUGUUGAUAUUAACAAAUAAAUCAAUCGAUGAUGAAUAUUAUUUUUUAUUUAAUUUUUUUGUUAAUAUUAACAAAUUCGAUGAAUUUUGACAAAGAGAAUGACUUAUUUGUUAGACGAAAGUAAAGUUCAAAGCUGCUAGAUGUAAUUUCU
novel_178	novel_178	AAUCGCGUCGCUCUCCAUUUCUGG		Sesamum indicum	24	54.1667	AAUCGCGUCGCUCUCCAUUUCUGGGCAACAUCGAUCGCCCAAAUCUGGGGUGGGCGGGGUCGGGGUGGGAAGGGGACGGAGGAGGAGGUCGGGGUUGGUUGG
novel_179	novel_179	GUUAGGAUUUAGAUGAAAAAUGCU		Sesamum indicum	24	29.1667	GUUAGGAUUUAGAUGAAAAAUGCUAAUGUUAGUAAAAAUAAUUCCAUAAAGUUUUAAAUUUUACCCUUAACUCAACGUUUUCAUGCAAUAAUUUAGUGUUUAUGAAUGAAAAAUGUAAUUACGUUAACAUCACUUUCUCUCUCGCUCUAUAUAUGUAUAUUACAUUUAUUCUUUUAUAAGUACAAAAAUAUUCAUGAGAAUGUUAAAUGAUAAGAAAAGUUAAAAAUUCAUGUAUUUCUCUUUGCUUACAUUAGCAUUUUCUACCCAAACCCUAAUGA
novel_181	novel_181	AACGACUGGGCUUUGAAAUUGACU		Sesamum indicum	24	41.6667	AACGACUGGGCUUUGAAAUUGACUGUCGCGGACAAUUCCCGUCGAUUUGCCGGCGACAGGACGACCCACGAUCGCGGAUUGGUACCAUUGGAUUCGUCUCCUCACUGCGGUUCUAAUGGAACUAGUCUCAUCCAUUUUCAUCAACUAGGUGCAAAGAUCCAUCGUUUUGAAGAUCUCAGUCGUCGUCC
novel_182	novel_182	AUCGAACUUGUUGAUAUUAACA		Sesamum indicum	22	27.2727	AUCGAACUUGUUGAUAUUAACAGAAAAAAAAAAUUGAAUGGAAAUCCAUAUUUACCCCCAAUUGACUUAUUACUGACUUAUUGCAGGGCAAAUAAAUAUUUCUAACUUAACUAUUAUUAACGUGUGAAGAUCUAUAAGAAUAGUUUGGCUGGGAAAAAAAUUCUUUGACGUGAAAUAAGUCAAUAAUAAGUCAACGGAAAUAAAUAUAAAUUUUCAUUCAGGUUUUUUUUAAUUAAUAUCAAUAAAUUUAAUGU
novel_20	novel_20	CAAAUUGGUAUUGAUCUAGGUU		Sesamum indicum	22	31.8182	CAAAUUGGUAUUGAUCUAGGUUAUUCAAAUGUCAAAAUAUUUAACCUAGCUCUGAUACCAAUUUAA
novel_22	novel_22	UGAAGCUGCCAGCGUGAUCUC		Sesamum indicum	21	57.1429	UGAAGCUGCCAGCGUGAUCUCAACUUGCCUUCAGCUUGAGGGAAGAUCAGAUCAUGUGGUAGCUUCACC
novel_27	novel_27	CACGGAUUGAGGCGGCGGCU		Sesamum indicum	20	70	CCGAUCGGCUCGAGGCGUGGACUAGCACGGAUUGAGGCGGCGGCU
novel_28	novel_28	AGAGACUGGGCUCAAGCCACGACC		Sesamum indicum	24	62.5	AGAGACUGGGCUCAAGCCACGACCGUUGAACAUGUUUCCUGUUGAUUCAUCUCCAUUUGGACGAAUUUUGAUCUCAGACCACUACCAUCAAACUCGUCUACGAGACCGGUCUCACUCAAUUUGGUAAAAUAUUUUUGAAGAUAUGGCGAUUUUAAUAAAUUGCACCACCGCGACAAGAUGGUGGUGGCGUGGUGUGGGGGCCCAGCGGGGGUAAAGGGGUGGGGUGGGGUAGUUAGUUUUU
novel_30	novel_30	UACUCCAUAUCCAGUCCUGGC		Sesamum indicum	21	52.381	CGGGACUGGAUUCGGAGUAGAAAUUAGGUUCUUUAGACGUGUAAAGAAUUGGGUUUUACUCCAUAUCCAGUCCUGGC
novel_32	novel_32	GCUCUCUAUUCUUCUGUCAUC		Sesamum indicum	21	42.8571	GCUCUCUAUUCUUCUGUCAUCACCUUCUUGCCCUUCACCCUAUUCUCAUUCACUCACUCACUUCCCUUCGAAUUCUCAUUUCAGUAUCCAAAUCACAUUCUCUUACAGCCUCCCACCCGCCGGCUGGCCGGCCUCAUUCUGUUGGGGCUUGCGAUUUGGUGGAAAGAGAAGUAUUUUGUUAGUUAAUAUUGUGUGUGUGUGUGUGUGUGUUGUGGGUUGGAGUUGGGGGAGUGUUGUUGACAGAAGAUAGAGAGC
novel_35	novel_35	AUGGCUUGCGACUCGAUCAGUACC		Sesamum indicum	24	54.1667	AUGGCUUGCGACUCGAUCAGUACCCUAUUGUUCAAGGUAUUCUUCACUCUAAUUUUAUAUGAACCUCACUGUUUUGUCCUAAAAAGACGUCUCUUCCUGACAAACGGUGCAAAAACGGACGAUAUCUUGCGCAAUGGGAUAUUGAUCGAGUCACAAGUCACAUCA
novel_38	novel_38	UGACUGGCUCUUGUUCAUCAUG		Sesamum indicum	22	45.4545	UGAAGACUAAGAGCCUAGUUUGGUAGCCAAGGAUGACUUGCCUAAAUUCCAUCAACCGUUCAUACGUACGUAAGUUUGUGUAAUUGAUCUUUGAUCAAGUGCAGGAUGAAAGCUGAAAAGGGUUUCUAGGCGUCAUCCGUUGGCUAUCCUGACUGGCUCUUGUUCAUCAUG
novel_39	novel_39	GGUCUGUGCGUGAAUCUAACG		Sesamum indicum	21	52.381	GGUCUGUGCGUGAAUCUAACGUCCUUAGUGCAUACCUAUGAUGGGGGACUCUGAUUUGGAUUCUCAAUUUUCCCGUCUCUUGUAAUUCAAUGGCGUCGAUAUAUGUUAGAUUCACGCACAAACUCG
novel_42	novel_42	UGAAUAGGAUGAGAGUGCGAUG		Sesamum indicum	22	45.4545	UGAAUAGGAUGAGAGUGCGAUGGAGCCAAGGAUGAAUUGCCGGCGACUUACAUAUAUUUCAUCGAAUUCAAAUACGCGGUUAAUUAGUAUUUUGAUCGGCAAUUUAUCGCCUUGGCUAAACUGCGCUCUCUUCUUUUCGUG
novel_43	novel_43	UAACGGACUAAAAUAAUACUUUU		Sesamum indicum	23	21.7391	AGUAUUAUUUUAGUCCGCUAAGUAUGUUUAAUUUUAAUUUUAGUCCGAUAACUAUGUCUAUUUUUGUUUAGCUCCAGUAACUUACGAAAUUGCUUACUUUUAGUCCUCUGACAGAUUUUCGAACAAUUUUAUCCCUAUGCAAUUUUUGAAAGGCAGGUUUAUUGUCCGAAAAUUUGCCAGAGGACUAAAAGUAAGUAAUUUCGUAAGUUACUAGACCUAAAUAAAAAUAGACAUAGUUAUCGGGCUAAAGUUAAAAUUAGACAUAAUUAACGGACUAAAAUAAUACUUUU
novel_44	novel_44	UGAAGCUGCCAGCAUGAUCUA		Sesamum indicum	21	47.619	UGAAGCUGCCAGCAUGAUCUAUCUUGGGAUAGUUAAAUACCAAAGAAAUGGAAAAUGAAAAUUAACCCUGGCUAGGUCAUGCUCUGACAGCCUCACU
novel_49	novel_49	UUUUUUCCGACUAAACUACUUUU		Sesamum indicum	23	26.087	UUUUUUCCGACUAAACUACUUUUAUAACGGUGGAGAUAUACCUCUUCACAUGCAUUAAUACAUGAAGAAAUAUGAGGGUAAUUUGGUCAUAAAAGAAU
novel_50	novel_50	CUUCUCCUGCAGAACUCAAAAUGC		Sesamum indicum	24	45.8333	CUUCUCCUGCAGAACUCAAAAUGCUGCCAAGAUAUUAGUAUUUUGAUUUCGUACGAAGAAGU
novel_51	novel_51	UAAAGCUGCCAGCAUGAUCUGA		Sesamum indicum	22	45.4545	UAAAGCUGCCAGCAUGAUCUGAACCUUCCCCCCUAAUUAGUUGAGGAAAGAUCAGAUCAUGUGGUAGCUUCAUC
novel_52	novel_52	CGUGGCUUUGAACUCUAUUAUUG		Sesamum indicum	23	39.1304	AAUUGAAUGGAUAAGGGCACGUUUUUAAGCGUCAUGCGGUCGAGGAGGGAAAAAAAAUGAGAGAAUUACACUUUUGGUACUCAAACUAUCAAAUUAAGUACAAUGAUGCAAGAAAGGGUAGAAAAACAAGAAGCAAAGAUGCAUGAGUUCGUCAUCCCUUAAUGACAAAAUUCAGCCACAAACAAAAAUGAGUCCCGACUCGUCUAGUUGGAGCAACAACAAUACCAACACUACAAGACAGAAUGAAACCCAAUCUCCGAUUUGUCACGUGGCUUUGAACUCUAUUAUUG
novel_53	novel_53	CUUAGCGGACUAAAAUAAUUCUUU		Sesamum indicum	24	29.1667	AGUAUUAUUUUAGUCCGCUAAGUAUGCCUAAUUUUAACUUUAGUCCGAUAACUAUGUCCAUUUUUGUUUAGGUCCAGUAACUUAUGAAAUUGCUUACUUUUAGUCCUCUUCCAGAUUUUCGGAUAAUUUUACCCCUAUGAGUGCAUAUGGACUAAAAAAGUCUUUCAAAAGUUACAAGGACAAAAAUUGUCAGAUGACUAAAACUAAACAAAAAUGAACAUAAUUAUUGAACUAAAAUUAAAAUGAAGCAUACUUAGCGGACUAAAAUAAUUCUUU
novel_54	novel_54	UUUAGCGGGCUAAAAUAAUACUUU		Sesamum indicum	24	29.1667	AGUAUUAUUUUAGUCUGCUAAGUAUGCCUAAUUUUAAUUUUAGUUCAAAAACUAUGUUCAUUUUUGUUUAGAUCCAGUAACUUACGAAAUUGCUUAUUUUUAGUCCUCUGGCAUAUUUUUGGACAAUUUUACCCCUAUGCAACGUUUGAAAGGCAGUUUUAGUCUAUAUGCACUCAUAGGGAUAAAAUUAUCAGCAAUUUCGUAAGUUACUGGAUCUAAAUAAAAAUGGACAUAGUUAUCGGACUAAAAUUAAAAUUAGACAUAUUUAGCGGGCUAAAAUAAUACUUU
novel_55	novel_55	CAUGUUCUCAGGUCGCCCCUG		Sesamum indicum	21	61.9048	GGGGCAACAUGAGAACAUAUGAGGGCAGCAACUUGAACAUUGUGUCCUAACAUGUUCUCAGGUCGCCCCUG
novel_57	novel_57	AAAGUCGACUCGAGACUGACGUGU		Sesamum indicum	24	50	AAAGUCGACUCGAGACUGACGUGUCUAUCGUCUCACCACACGAUCUCUGACAGUGGAUGCUUUUAGAUGAAGCCACGUGGCACACUUGUGAAGUAGAUUUGAGCCUAUAAAUACCCUCAUUCCAGCACUUUUAUGGUAGGACAUAUUUAUUGCUUUCUACCUCACUUAUUAUUUGAGGUCACCUACUUUCCAUCUCGGACUCGAAUUGACUUGAG
novel_58	novel_58	AAAAAGUCGCGACACCGAUCGUCC		Sesamum indicum	24	54.1667	UACGGUCGGGAUUGGAUUUUUUAUGUUAAAUUCUGUCGAAUCUUUUAUUUCAUUUGGUAUAUAUGCUCCGCGUAUAUAAAAAAAGACAAGAAUAGAAGAUGCAGGACGUUUGAAUAAAAAGUCGCGACACCGAUCGUCC
novel_59	novel_59	CUUGACGUGUUUUCUGAUCCUCA		Sesamum indicum	23	43.4783	CUUGACGUGUUUUCUGAUCCUCAGGAAUUAUUAAGGAUUUGGGACAACGACGUGGC
novel_60	novel_60	UUUUUGCACAGGCCAUCCAAC		Sesamum indicum	21	47.619	UUUUUGCACAGGCCAUCCAACCAUCCAUGAAUCAAAAUGUUAUUGGGUGGGUGGCAUGUGCAGAAACC
novel_62	novel_62	CAUGUGCCCCUCUUCCCCAUC		Sesamum indicum	21	61.9048	UGGAGAAGCAGGGCACGUGCAUUACUAACUCAUGCAUAUCCUGGAGUUAAACAUCAGCUUUGCUCCACAAGCUUCACCAGACGCAAUGAGUUAGUCCUUCAUGUGCCCCUCUUCCCCAUC
novel_63	novel_63	UGACUGGCUCUUUCUCAUCAUG		Sesamum indicum	22	45.4545	UGAAGACUAAGAGCCUAGUUUGGUAGCCAAGGAUGACUUGCCUAAAUUCCAUCAACCGUUCAUGUAUAUCAGUGGAAUACAUUCAUACGUAUGUACGUUUAUGUAAUUGAUCUUUGAUCAAGUGUACGAUGAAAGCUGCAAAGGGUUUCUAGGCGUCAUCCUUGGCUAUCCUGACUGGCUCUUUCUCAUCAUG
novel_64	novel_64	UUUUCGAUUUGAAGACUUUCUUC		Sesamum indicum	23	30.4348	UUUUCGAUUUGAAGACUUUCUUCAAUCUUCUCUCCUUCAACCACGUGCUCAUGCAAAGACCAACGAGAUCUCAUCUACGUCGAACACACACUAUAUCGCAAGGUGGUCUACACCAAACCUUCCUAAAGGUAAAGUAUAUGUAGUAUAUAAGAGAUUUCAUUAUACUAUUAACUUAUCAUAUCAAACUCAAGAGGACGUCGCUCUAACUUGAAACUAGUUAAAAAGUACAGGAAUAGAGAGAAAAAAAGAGGGUGAAGAGAGUUGUCAAGAUGAUAAGU
novel_65	novel_65	UCAAACCGACUAGAUCAGUGAUCC		Sesamum indicum	24	45.8333	UCAAACCGACUAGAUCAGUGAUCCAAUAAUUUGACCGAUUUGAUCUCGUCUGGCUAUGAUC
novel_67	novel_67	CACGUGCUCUCCUUCUCCAAC		Sesamum indicum	21	57.1429	UGGAGAAGCAGGGCACGUGCAAGUUGGACGUGAUGAGACCUCUGAAAUUCUUGGAAAUUGCACGUGCUCUCCUUCUCCAAC
novel_68	novel_68	UUUGAUCGUCUUGCUCUCCGAGUA		Sesamum indicum	24	45.8333	UUUGAUCGUCUUGCUCUCCGAGUAUUCCAAGUCCUCAAUUUUACGGACUUCUUUGAACCACACUACUAUAACAGAUGGUCCGUAAGUACUUGGCUCCUUCAACAGCACACAACACAGUCCUAUUUUAUUUUCUAUCUUAGGAUGUAAAAGGACUCAAAUGCAGAGAUUUAAUAAAAUAUUUGGUGGAACAAGUUGAAUAGAAG
novel_72	novel_72	AUUAUAUCUAGCACUCUUGAGGUU		Sesamum indicum	24	33.3333	AUCAAGGAUGAUAAAUAUAAUUUCUCAAAUCACAAGAAGUUACGUACAUAUAUGACAUCAAAUCUAAAAAGGUGUAAUUAUCCAAAAAAAAAGGGAUAAUUAUGCUCCUAUCCCCUGACCUUUAGUGUAAUUUCAUGUAGACCUCCUAUGAUUUGGGGAAUUAUAUCUAGCACUCUUGAGGUU
novel_74	novel_74	UUAGGGGUGCUAGAUGUAAUUUU		Sesamum indicum	23	34.7826	AAUUACAUCUAGUACUCUGAGAUUUAAAUCUGUCAAACAAAUAGGUUCCCCCGUUAGUAAAAAUAUACUAAAUUUGCUGAUAUUAACAAAAGAAUGAAUGAAAAUUGAUAUUUGCCCUCAAUUGGACUUAUUAUUAUUGCAGGUAAAUAUAAGUUUUUAUCCAAUUUUUUAUUAGUUGAUAAAUUUAGUGAAUUUUGACUAACAAAGAGGCUUAUUUGUUAGACAGAAGCAAAUUUUAGGGGUGCUAGAUGUAAUUUU
novel_77	novel_77	UUGGUGUGCGUUCUGAUCGAAC		Sesamum indicum	22	50	UUGGUGUGCGUUCUGAUCGAACGGUGGAGAUUGUCCGGGUUUCUGGUCAGUGUACACGAUCCGGGUCGGGUCCCACGCGACCCGCCUGUUACAAUAUUCGCGGAUCCUGAUCGCGAAAUGACUGUAAUGCCCUUAAUGAGGGGUGUUUUGGUCCUUUUGCAGAUAUGAUAUUUGAGUACUCAUCAUUACUCCCUCACUUUCUCAAAGUGCGUGCUCGCGCCUUUGAGGAAGUCGAAUCGUCGCUGCGGACACGUGUCUCCAUCUUAUCGGUUUGAUCUGUGGCGCGUAUCCC
novel_79	novel_79	AACAGGUUCGGAUCGGUGACGUGG		Sesamum indicum	24	58.3333	CGCAAAUUGGCCCGGACAGAUGUUCAUCCUUGAAGCUGCUUAGUCAUUGCAUGCAUGGCCAUGAAGGUGACACUUAUUCAAGAGUGGGCCCACAACCCACUGCCUAUAAAUACUCCGAUUUGCAGAGAGAGGAGGUACGCAUUACACACACAUUUCACUCGCAUAUUUAGAUCACAACAUUUUCUUUCGAUCCUCAUCUGACUUAAGCAACGGAGUAUCAUCGUCGGGACGAAUCCGACUAGCUUUUGUUUUAUUUACAGAUAACAGGUUCGGAUCGGUGACGUGG
novel_81	novel_81	UUUUGACUAGUGGGGAACCUAUU		Sesamum indicum	23	39.1304	AUAAGUCUCUCCACUAAUCGAAUUUUAGCGAAUUUGUUGAUAUUAACAAAAAAUUAAAAAAAAUCUAUAUAUACCCUGAAUAACUCAUUACUAACUUAUAGUAGGUCAAUAAAUCAGUAAUAAGUCAAUUGAUGGUAAAUAUCAAUUUUCAUUCGUAUUUUUUUUGUUAAUAUCAGCAAAUUCAAUAAAUUUUGACUAGUGGGGAACCUAUU
novel_82	novel_82	AUUAGGAUUUGGACGAAAGACACC		Sesamum indicum	24	41.6667	AUUAGGAUUUGGACGAAAGACACCAGCGUUAGUAAAACCAAUUACAUGGAUUUUUAAUUUUAUAUCUCAUUGAACAUUUUCAUGUAAUAAUUUUAUACUUAUAAAAGAAAAAAUGUAAUGAUUUUAACCUCACUUCAUAUACAUGUAUAUUACAUUUAUCAUUUUAUAGUGCAAAAAUAUAUAUAUAAAUGUUAAACAAGGGGCAAAUUGAAAAUUUAUAUAACGUUUUGUUUAUUAGGGUCAGUAUUUUCCGUUCAAACCCUAAUG
novel_84	novel_84	UUAGUCCGACGCUGAAUUUUUUC		Sesamum indicum	23	39.1304	AAAGUUAACGUCGAACUAAUAAAUAAAUAAAAUUCUUGUUACUAAUUUAUAUUAUUUUAUAUAUAUAUUGAAUAAUUUGUUGCUGAAUUUGUUAAUAAAUAAAUUCUUGUUGCUAAAUUUAUUAAGUAAGUAAAUUUCUUAUACUAAAUAAUAUAGAUUAACAAAUAAAAUUUUACUUGCUAAUUAGUCCGACGCUGAAUUUUUUC
novel_85	novel_85	CUGAAGUGUUUGGGGGAACUC		Sesamum indicum	21	52.381	UUCCCCUCAACGCUUCACGGUGGCGUUUCGGCAUCUACACCACAAAAUGCUGCCCAUUAAGCCUCCUGAAGUGUUUGGGGGAACUC
novel_89	novel_89	UUAGGGUCUUUUCACUUUUGAUU		Sesamum indicum	23	30.4348	UUAGGGUCUUUUCACUUUUGAUUCCAUUGAUUAUGUGAUUCUCACUUUUGCUCCUGUAACUUUAAGAAAAUAGCAAUUAUAGUCCCAUGACAUUCUCCCAUUAGAUGUUUAACGGAAAAGGCCACGUCGUCAUUAAGUGCUUUAGACCAAAAGCGCUACUUUCUGAAAAUUAUGAGACCAAAAGUGAAAAUCAUGUAACUUAUGAGACCAAAAGUGUAAAGACUCUAACU
novel_9	novel_9	GGGAUGUUGUCUGGCUCGACG		Sesamum indicum	21	61.9048	GGGAUGUUGUCUGGCUCGACGCACUCACUCGCUACAUCUCUGCUCGCCGUGAAGGCAUCGGACCAGGCUUCAUUCCUC
novel_90	novel_90	AAUUAACGACUGUCUAACAAAUAC		Sesamum indicum	24	29.1667	AAUUAACGACUGUCUAACAAAUACCUUCUUAUAAUGGGCUGCCACGAGGGGGUAUGUGUAAGGCGAUCGUUAAUACG
novel_91	novel_91	AUGUGCUAACUCUAUAAACUGUGG		Sesamum indicum	24	37.5	UGAUUUACGGAUUAGUAUAUUUGUUCCUUCAAAUUAAGAAAUUAUAGCAUUUAGAACAAAAAAUGCUAUAAUUUUAUUCUAUGCAACCAAAUGUGCUAACUCUAUAAACUGUGG
novel_92	novel_92	UUUGUUGAUUGUCAUCUAAUC		Sesamum indicum	21	28.5714	UUUGUUGAUUGUCAUCUAAUCAUCAUCUUCCCCUGCAAACCGCUCAAAGUUUGUGAUUAGAUGAUCAUCAACAAACA
novel_93	novel_93	AGGAAGUCGUCUUGGCUUGGU		Sesamum indicum	21	52.381	CAGCCAAGAAUGACUUGCCUGUACCCUUCUUGACAUGAUCAUCAAUAAUCAUGGUCUCCAGGGUUUUCAGGAAGUCGUCUUGGCUUGGU
novel_94	novel_94	UUUGAGAUCUGGUAGGCUUUUACC		Sesamum indicum	24	41.6667	CUGAGGGGCUCUGUUUGUAAGCUGCAUUUCCAAAAAAAAAGAGGAAAAAUCUGGGGAUAAGACACAAUCUUAUCUCCUACUUGACUUGAGCAGCACGUCUUUAGUUGGGGGAAGACUCCUUUUACAUAAGAACUCCUACUUCUACAAGGAGUCUUUCUAGGUUAAGGAGUCUAACUUCUCGAGGGCGCUGCUCUUUUUCUCGGCUAGGUUUGGAAGAUGGGUUUGAGAUCUGGUAGGCUUUUACC
novel_95	novel_95	CAGUCUUUUGUAGUUUGGAACAUU		Sesamum indicum	24	33.3333	CAGUCUUUUGUAGUUUGGAACAUUAUAUUUAGUAUAUCUAAUGUCUAUUUUCGUUCAACAGAUAGAUCUAUCUAUCAAAUAAAAUUUGUAAAAUUUGUUGAUAGUAGUAAAAAAUGAACGAAAAUGUAUAUUUACCUCGAUUGACUUACAGAAUUAUUGUUACUUAACAAAUCUUUUCUGACUAAACUACUCUUAUAAAGGUGAAAGUGUAUAUUUCCAUAUGCAUCGGCGUGUGAAGAUGCAUUAGUGUAGUUUAGUUAUAAAAUAUCUGUUUUGACCUACAAUGAGCUAGU
novel_96	novel_96	AAAUUUCUGAAUUAUUGAUGUAGG		Sesamum indicum	24	25	UUGGUCAAAAUUCACAAAAUUUGCUGAUAUUAGAAAAAAAAAAUUUGAAUGAAAGUCUAUAUCAACCCUCGAUUAACUUAUUAUGCGUCAAAAAAAUAUUUUUGUAAUUAUACUACCCUUGUACGUUUUAACAUUAUAAUGCAUGUGAGGAGGUAUAUCUUUACCCUUAUAAGGAUGAUUUGAUCAAAAAAGAUUUGUUUGACGUGCGUUAAAUCAUUAACAAAUCAACUGUGGGCAAAUAUAAUUUUUUUUACAAAUAUCAGUAAAUUUCUGAAUUAUUGAUGUAGG
novel_97	novel_97	AAAAGAUUUGUUUGACCUGUAAU		Sesamum indicum	23	26.087	UUGCAGAUCAAAUAAUAUUUUUUAACCACAUUAUUCGUAUACAUCUUCACACGAUAAUGCAUGUGACAAAGUCCAUCUUCACUCUUAUAAGAUUAUUUUGGCGAGAAAAGAUUUGUUUGACCUGUAAU
novel_98	novel_98	AAAAUUUUUUGAAGUUGAGAUGGU		Sesamum indicum	24	25	CCAUUUCAACUUUGUAAAAUUUGUAUUUUGUCAUAUACGAUCGGUUUUUUAUUGAUUUUUCUGUUGAAAACAAAUCAUAUAUCGUCCAUAUGUGAAAAAUACUCCCGUCACAUAAUCCUUAAAUAUUACAUGUGUACCAAUAUAAUUUUUUCCAACAGAAAACUUGAUUUAGAAACAGUUAUAAAUAGCAAAGUGCAAAAUUUUUUGAAGUUGAGAUGGU

## Sheet: Table S3
Table S3. Summary of degradome sequencing data.
Sample	Raw Reads	reads < 15nt after removing 3 adaptor	Mappable Reads	Unique Raw Reads	Unique reads < 15nt after removing 3 adaptor	Unique Mappable Reads	Transcript Mapped Reads	Unique Transcript Mapped Reads	Number of input Transcript	Number of Coverd Transcript
ST(number)	42596061	284183	42311878	11168501	80827	11087674	36283138	8334377	27393	24626
ST(ratio)	/	0.67%	99.33%	/	0.72%	99.28%	85.18%	74.62%	/	89.90%
SS(number)	55460904	350216	55110688	15375551	108953	15266598	46582220	11580796	27393	24778
SS(ratio)	/	0.63%	99.37%	/	0.71%	99.29%	83.99%	75.32%	/	90.45%

## Sheet: Table S4
Table S4. List of miRNA targets identified in sesame by degradome sequencing.
miRNA	Mapped miRNA	Target_id	Annotation of targets		GO_Term	KEGG_pathways	Alignment Score	Alignment Range	Degradome Cleavage Site
miR1511	ppe-miR1511-3p	LOC105162489	probable protein phosphatase 2C 43	1	GO:0004722(protein serine/threonine phosphatase activity);GO:0005739(mitochondrion);GO:0006470(protein dephosphorylation);GO:0046872(metal ion binding)	ko00010(Glycolysis / Gluconeogenesis);ko00040(Pentose and glucuronate interconversions);ko00053(Ascorbate and aldarate metabolism);ko00620(Pyruvate metabolism);ko00071(Fatty acid degradation);ko00561(Glycerolipid metabolism);ko00280(Valine, leucine and isoleucine degradation);ko00310(Lysine degradation);ko00330(Arginine and proline metabolism);ko00340(Histidine metabolism);ko00380(Tryptophan meta…	3.5	727-746	737
miR156	hbr-miR156	LOC105177280	CSC1-like protein HYP1	18	GO:0005886(plasma membrane);GO:0006811(ion transport);GO:0009507(chloroplast);GO:0016021(integral component of membrane)	ko00230(Purine metabolism);ko00240(Pyrimidine metabolism);ko03020(RNA polymerase)	3.5	623-641	632
miR156	hbr-miR156	LOC105155290	pentatricopeptide repeat-containing protein At5g14080-like	16	GO:0005739(mitochondrion);GO:0008150(biological_process);GO:0009507(chloroplast)	ko03018(RNA degradation)	4	853-871	862
miR156	hbr-miR156	LOC105178052	pentatricopeptide repeat-containing protein At5g14080-like	17	GO:0005739(mitochondrion);GO:0008150(biological_process);GO:0009507(chloroplast)	ko03018(RNA degradation)	4	1518-1536	1527
miR156	hbr-miR156	LOC105169664	phosphatidylinositol/phosphatidylcholine transfer protein SFH8	15	GO:0000139(Golgi membrane);GO:0005215(transporter activity);GO:0005622(intracellular);GO:0005739(mitochondrion);GO:0005794(Golgi apparatus);GO:0005886(plasma membrane);GO:0006810(transport);GO:0015031(protein transport)	ko00970(Aminoacyl-tRNA biosynthesis)	4	1916-1933	1924
miR156	hbr-miR156	LOC105175555	squamosa promoter-binding protein 1	2	GO:0003677(DNA binding);GO:0003700(transcription factor activity, sequence-specific DNA binding);GO:0005634(nucleus);GO:0005737(cytoplasm);GO:0006351(transcription, DNA-templated);GO:0006355(regulation of transcription, DNA-templated);GO:0009908(flower development);GO:0010321(regulation of vegetative phase change);GO:0046872(metal ion binding)	ko04075(Plant hormone signal transduction)	0	891-909	900
miR156	hbr-miR156	LOC105168427	squamosa promoter-binding-like protein 12	3	GO:0003677(DNA binding);GO:0003700(transcription factor activity, sequence-specific DNA binding);GO:0005634(nucleus);GO:0006351(transcription, DNA-templated);GO:0006355(regulation of transcription, DNA-templated);GO:0044212(transcription regulatory region DNA binding);GO:0046872(metal ion binding);GO:0048510(regulation of timing of transition from vegetative to reproductive phase);GO:0048653(anth…	ko04075(Plant hormone signal transduction)	2	1564-1582	1573
miR156	hbr-miR156	LOC105168429	squamosa promoter-binding-like protein 12	4	GO:0003677(DNA binding);GO:0003700(transcription factor activity, sequence-specific DNA binding);GO:0005634(nucleus);GO:0006351(transcription, DNA-templated);GO:0006355(regulation of transcription, DNA-templated);GO:0044212(transcription regulatory region DNA binding);GO:0046872(metal ion binding);GO:0048510(regulation of timing of transition from vegetative to reproductive phase);GO:0048653(anth…	ko04075(Plant hormone signal transduction)	2	2668-2686	2677
miR156	hbr-miR156	LOC105173751	squamosa promoter-binding-like protein 12	5	GO:0003677(DNA binding);GO:0003700(transcription factor activity, sequence-specific DNA binding);GO:0005634(nucleus);GO:0006351(transcription, DNA-templated);GO:0006355(regulation of transcription, DNA-templated);GO:0044212(transcription regulatory region DNA binding);GO:0046872(metal ion binding);GO:0048510(regulation of timing of transition from vegetative to reproductive phase);GO:0048653(anth…	ko04075(Plant hormone signal transduction)	4	1596-1614	1605
miR156	hbr-miR156	LOC105168679	squamosa promoter-binding-like protein 16	6	GO:0003677(DNA binding);GO:0003700(transcription factor activity, sequence-specific DNA binding);GO:0005634(nucleus);GO:0006351(transcription, DNA-templated);GO:0006355(regulation of transcription, DNA-templated);GO:0046872(metal ion binding);GO:0048653(anther development)	-	3	1932-1950	1941
miR156	hbr-miR156	LOC105162507	squamosa promoter-binding-like protein 17	7	GO:0003677(DNA binding);GO:0003700(transcription factor activity, sequence-specific DNA binding);GO:0005634(nucleus);GO:0005737(cytoplasm);GO:0006351(transcription, DNA-templated);GO:0006355(regulation of transcription, DNA-templated);GO:0010228(vegetative to reproductive phase transition of meristem);GO:0046872(metal ion binding);GO:0048366(leaf development);GO:0048653(anther development);GO:200…	ko04075(Plant hormone signal transduction)	2	988-1006	997
miR156	hbr-miR156	LOC105156710	squamosa promoter-binding-like protein 3	8	GO:0003677(DNA binding);GO:0003700(transcription factor activity, sequence-specific DNA binding);GO:0005634(nucleus);GO:0006351(transcription, DNA-templated);GO:0006355(regulation of transcription, DNA-templated);GO:0044212(transcription regulatory region DNA binding);GO:0046872(metal ion binding);GO:0048510(regulation of timing of transition from vegetative to reproductive phase);GO:0048653(anth…	ko04075(Plant hormone signal transduction)	2	1472-1490	1481
miR156	hbr-miR156	LOC105156476	squamosa promoter-binding-like protein 6	9	GO:0003677(DNA binding);GO:0003700(transcription factor activity, sequence-specific DNA binding);GO:0005634(nucleus);GO:0006351(transcription, DNA-templated);GO:0006355(regulation of transcription, DNA-templated);GO:0046872(metal ion binding);GO:0048653(anther development)	ko04075(Plant hormone signal transduction)	2.5	1374-1392	1383
miR156	hbr-miR156	LOC105162326	squamosa promoter-binding-like protein 6	10	GO:0003677(DNA binding);GO:0003700(transcription factor activity, sequence-specific DNA binding);GO:0005634(nucleus);GO:0006351(transcription, DNA-templated);GO:0006355(regulation of transcription, DNA-templated);GO:0046872(metal ion binding);GO:0048653(anther development)	ko04075(Plant hormone signal transduction)	2.5	1787-1805	1796
miR156	hbr-miR156	LOC105170831	squamosa promoter-binding-like protein 7	11	GO:0003677(DNA binding);GO:0003700(transcription factor activity, sequence-specific DNA binding);GO:0005634(nucleus);GO:0006351(transcription, DNA-templated);GO:0006355(regulation of transcription, DNA-templated);GO:0044212(transcription regulatory region DNA binding);GO:0046872(metal ion binding);GO:0048510(regulation of timing of transition from vegetative to reproductive phase);GO:0048653(anth…	ko04075(Plant hormone signal transduction)	3	1103-1121	1112
miR156	hbr-miR156	LOC105159697	squamosa promoter-binding-like protein 9	12	GO:0003677(DNA binding);GO:0003700(transcription factor activity, sequence-specific DNA binding);GO:0005634(nucleus);GO:0005737(cytoplasm);GO:0006351(transcription, DNA-templated);GO:0006355(regulation of transcription, DNA-templated);GO:0010228(vegetative to reproductive phase transition of meristem);GO:0046872(metal ion binding);GO:0048366(leaf development);GO:0048653(anther development);GO:200…	ko04075(Plant hormone signal transduction)	2	930-948	939
miR156	hbr-miR156	LOC105172743	uncharacterized LOC105172743	13	GO:0000149(SNARE binding);GO:0000323(lytic vacuole);GO:0005768(endosome);GO:0035493(SNARE complex assembly);GO:0060627(regulation of vesicle-mediated transport)	-	4	139-157	148
miR156	hbr-miR156	LOC105174334	uncharacterized LOC105174334	14	GO:0016787(hydrolase activity)	-	4	43-61	52
miR156a	hci-miR156a	LOC105177424	fidgetin-like protein 1	56	GO:0005634(nucleus);GO:0008568(microtubule-severing ATPase activity);GO:0010569(regulation of double-strand break repair via homologous recombination);GO:0031122(cytoplasmic microtubule organization)	ko04144(Endocytosis)	4	1516-1536	1527
miR156a	vvi-miR156a	LOC105169368	LOB domain-containing protein 37-like	19	GO:0005634(nucleus);GO:0008150(biological_process)	-	3.5	371-390	381
miR156a	ath-miR156a-5p	LOC105158309	probable GMP synthase [glutamine-hydrolyzing]	20	GO:0005634(nucleus);GO:0006281(DNA repair);GO:0006284(base-excision repair);GO:0008725(DNA-3-methyladenine glycosylase activity)	ko03410(Base excision repair)	4	1083-1102	1093
miR156a	pta-miR156a	LOC105171111	probable serine protease EDA2	21	GO:0004185(serine-type carboxypeptidase activity);GO:0006508(proteolysis);GO:0008239(dipeptidyl-peptidase activity)	-	4	871-891	882
miR156a	ath-miR156a-5p	LOC105165399	squamosa promoter-binding protein 2-like	22	GO:0003677(DNA binding);GO:0003700(transcription factor activity, sequence-specific DNA binding);GO:0005634(nucleus);GO:0005737(cytoplasm);GO:0006351(transcription, DNA-templated);GO:0006355(regulation of transcription, DNA-templated);GO:0010321(regulation of vegetative phase change);GO:0046872(metal ion binding)	ko04075(Plant hormone signal transduction)	1.5	1137-1156	1147
miR156a	hci-miR156a	LOC105165399	squamosa promoter-binding protein 2-like	23	GO:0003677(DNA binding);GO:0003700(transcription factor activity, sequence-specific DNA binding);GO:0005634(nucleus);GO:0005737(cytoplasm);GO:0006351(transcription, DNA-templated);GO:0006355(regulation of transcription, DNA-templated);GO:0010321(regulation of vegetative phase change);GO:0046872(metal ion binding)	ko04075(Plant hormone signal transduction)	2	1137-1156	1147
miR156a	vvi-miR156a	LOC105165399	squamosa promoter-binding protein 2-like	24	GO:0003677(DNA binding);GO:0003700(transcription factor activity, sequence-specific DNA binding);GO:0005634(nucleus);GO:0005737(cytoplasm);GO:0006351(transcription, DNA-templated);GO:0006355(regulation of transcription, DNA-templated);GO:0010321(regulation of vegetative phase change);GO:0046872(metal ion binding)	ko04075(Plant hormone signal transduction)	2.5	1137-1156	1147
miR156a	ath-miR156a-5p	LOC105168427	squamosa promoter-binding-like protein 12	25	GO:0003677(DNA binding);GO:0003700(transcription factor activity, sequence-specific DNA binding);GO:0005634(nucleus);GO:0006351(transcription, DNA-templated);GO:0006355(regulation of transcription, DNA-templated);GO:0044212(transcription regulatory region DNA binding);GO:0046872(metal ion binding);GO:0048510(regulation of timing of transition from vegetative to reproductive phase);GO:0048653(anth…	ko04075(Plant hormone signal transduction)	1	1562-1581	1572
miR156a	hci-miR156a	LOC105168427	squamosa promoter-binding-like protein 12	26	GO:0003677(DNA binding);GO:0003700(transcription factor activity, sequence-specific DNA binding);GO:0005634(nucleus);GO:0006351(transcription, DNA-templated);GO:0006355(regulation of transcription, DNA-templated);GO:0044212(transcription regulatory region DNA binding);GO:0046872(metal ion binding);GO:0048510(regulation of timing of transition from vegetative to reproductive phase);GO:0048653(anth…	ko04075(Plant hormone signal transduction)	1.5	1562-1581	1572
miR156a	vvi-miR156a	LOC105168427	squamosa promoter-binding-like protein 12	27	GO:0003677(DNA binding);GO:0003700(transcription factor activity, sequence-specific DNA binding);GO:0005634(nucleus);GO:0006351(transcription, DNA-templated);GO:0006355(regulation of transcription, DNA-templated);GO:0044212(transcription regulatory region DNA binding);GO:0046872(metal ion binding);GO:0048510(regulation of timing of transition from vegetative to reproductive phase);GO:0048653(anth…	ko04075(Plant hormone signal transduction)	0.5	1562-1581	1572
miR156a	ath-miR156a-5p	LOC105168429	squamosa promoter-binding-like protein 12	28	GO:0003677(DNA binding);GO:0003700(transcription factor activity, sequence-specific DNA binding);GO:0005634(nucleus);GO:0006351(transcription, DNA-templated);GO:0006355(regulation of transcription, DNA-templated);GO:0044212(transcription regulatory region DNA binding);GO:0046872(metal ion binding);GO:0048510(regulation of timing of transition from vegetative to reproductive phase);GO:0048653(anth…	ko04075(Plant hormone signal transduction)	1	2666-2685	2676
miR156a	hci-miR156a	LOC105168429	squamosa promoter-binding-like protein 12	29	GO:0003677(DNA binding);GO:0003700(transcription factor activity, sequence-specific DNA binding);GO:0005634(nucleus);GO:0006351(transcription, DNA-templated);GO:0006355(regulation of transcription, DNA-templated);GO:0044212(transcription regulatory region DNA binding);GO:0046872(metal ion binding);GO:0048510(regulation of timing of transition from vegetative to reproductive phase);GO:0048653(anth…	ko04075(Plant hormone signal transduction)	1.5	2666-2685	2676
miR156a	vvi-miR156a	LOC105168429	squamosa promoter-binding-like protein 12	30	GO:0003677(DNA binding);GO:0003700(transcription factor activity, sequence-specific DNA binding);GO:0005634(nucleus);GO:0006351(transcription, DNA-templated);GO:0006355(regulation of transcription, DNA-templated);GO:0044212(transcription regulatory region DNA binding);GO:0046872(metal ion binding);GO:0048510(regulation of timing of transition from vegetative to reproductive phase);GO:0048653(anth…	ko04075(Plant hormone signal transduction)	0.5	2666-2685	2676
miR156a	ath-miR156a-5p	LOC105173751	squamosa promoter-binding-like protein 12	31	GO:0003677(DNA binding);GO:0003700(transcription factor activity, sequence-specific DNA binding);GO:0005634(nucleus);GO:0006351(transcription, DNA-templated);GO:0006355(regulation of transcription, DNA-templated);GO:0044212(transcription regulatory region DNA binding);GO:0046872(metal ion binding);GO:0048510(regulation of timing of transition from vegetative to reproductive phase);GO:0048653(anth…	ko04075(Plant hormone signal transduction)	0	1594-1613	1604
miR156a	hci-miR156a	LOC105173751	squamosa promoter-binding-like protein 12	32	GO:0003677(DNA binding);GO:0003700(transcription factor activity, sequence-specific DNA binding);GO:0005634(nucleus);GO:0006351(transcription, DNA-templated);GO:0006355(regulation of transcription, DNA-templated);GO:0044212(transcription regulatory region DNA binding);GO:0046872(metal ion binding);GO:0048510(regulation of timing of transition from vegetative to reproductive phase);GO:0048653(anth…	ko04075(Plant hormone signal transduction)	0.5	1594-1613	1604
miR156a	vvi-miR156a	LOC105173751	squamosa promoter-binding-like protein 12	33	GO:0003677(DNA binding);GO:0003700(transcription factor activity, sequence-specific DNA binding);GO:0005634(nucleus);GO:0006351(transcription, DNA-templated);GO:0006355(regulation of transcription, DNA-templated);GO:0044212(transcription regulatory region DNA binding);GO:0046872(metal ion binding);GO:0048510(regulation of timing of transition from vegetative to reproductive phase);GO:0048653(anth…	ko04075(Plant hormone signal transduction)	1	1594-1613	1604
miR156a	ath-miR156a-5p	LOC105168679	squamosa promoter-binding-like protein 16	34	GO:0003677(DNA binding);GO:0003700(transcription factor activity, sequence-specific DNA binding);GO:0005634(nucleus);GO:0006351(transcription, DNA-templated);GO:0006355(regulation of transcription, DNA-templated);GO:0046872(metal ion binding);GO:0048653(anther development)	-	1	1930-1949	1940
miR156a	hci-miR156a	LOC105168679	squamosa promoter-binding-like protein 16	35	GO:0003677(DNA binding);GO:0003700(transcription factor activity, sequence-specific DNA binding);GO:0005634(nucleus);GO:0006351(transcription, DNA-templated);GO:0006355(regulation of transcription, DNA-templated);GO:0046872(metal ion binding);GO:0048653(anther development)	-	1.5	1930-1949	1940
miR156a	vvi-miR156a	LOC105168679	squamosa promoter-binding-like protein 16	36	GO:0003677(DNA binding);GO:0003700(transcription factor activity, sequence-specific DNA binding);GO:0005634(nucleus);GO:0006351(transcription, DNA-templated);GO:0006355(regulation of transcription, DNA-templated);GO:0046872(metal ion binding);GO:0048653(anther development)	-	0.5	1930-1949	1940
miR156a	ath-miR156a-5p	LOC105162507	squamosa promoter-binding-like protein 17	37	GO:0003677(DNA binding);GO:0003700(transcription factor activity, sequence-specific DNA binding);GO:0005634(nucleus);GO:0005737(cytoplasm);GO:0006351(transcription, DNA-templated);GO:0006355(regulation of transcription, DNA-templated);GO:0010228(vegetative to reproductive phase transition of meristem);GO:0046872(metal ion binding);GO:0048366(leaf development);GO:0048653(anther development);GO:200…	ko04075(Plant hormone signal transduction)	1	986-1005	996
miR156a	hci-miR156a	LOC105162507	squamosa promoter-binding-like protein 17	38	GO:0003677(DNA binding);GO:0003700(transcription factor activity, sequence-specific DNA binding);GO:0005634(nucleus);GO:0005737(cytoplasm);GO:0006351(transcription, DNA-templated);GO:0006355(regulation of transcription, DNA-templated);GO:0010228(vegetative to reproductive phase transition of meristem);GO:0046872(metal ion binding);GO:0048366(leaf development);GO:0048653(anther development);GO:200…	ko04075(Plant hormone signal transduction)	1.5	986-1005	996
miR156a	vvi-miR156a	LOC105162507	squamosa promoter-binding-like protein 17	39	GO:0003677(DNA binding);GO:0003700(transcription factor activity, sequence-specific DNA binding);GO:0005634(nucleus);GO:0005737(cytoplasm);GO:0006351(transcription, DNA-templated);GO:0006355(regulation of transcription, DNA-templated);GO:0010228(vegetative to reproductive phase transition of meristem);GO:0046872(metal ion binding);GO:0048366(leaf development);GO:0048653(anther development);GO:200…	ko04075(Plant hormone signal transduction)	0.5	986-1005	996
miR156a	ath-miR156a-5p	LOC105156710	squamosa promoter-binding-like protein 3	40	GO:0003677(DNA binding);GO:0003700(transcription factor activity, sequence-specific DNA binding);GO:0005634(nucleus);GO:0006351(transcription, DNA-templated);GO:0006355(regulation of transcription, DNA-templated);GO:0044212(transcription regulatory region DNA binding);GO:0046872(metal ion binding);GO:0048510(regulation of timing of transition from vegetative to reproductive phase);GO:0048653(anth…	ko04075(Plant hormone signal transduction)	1	1470-1489	1480
miR156a	hci-miR156a	LOC105156710	squamosa promoter-binding-like protein 3	41	GO:0003677(DNA binding);GO:0003700(transcription factor activity, sequence-specific DNA binding);GO:0005634(nucleus);GO:0006351(transcription, DNA-templated);GO:0006355(regulation of transcription, DNA-templated);GO:0044212(transcription regulatory region DNA binding);GO:0046872(metal ion binding);GO:0048510(regulation of timing of transition from vegetative to reproductive phase);GO:0048653(anth…	ko04075(Plant hormone signal transduction)	1.5	1470-1489	1480
miR156a	vvi-miR156a	LOC105156710	squamosa promoter-binding-like protein 3	42	GO:0003677(DNA binding);GO:0003700(transcription factor activity, sequence-specific DNA binding);GO:0005634(nucleus);GO:0006351(transcription, DNA-templated);GO:0006355(regulation of transcription, DNA-templated);GO:0044212(transcription regulatory region DNA binding);GO:0046872(metal ion binding);GO:0048510(regulation of timing of transition from vegetative to reproductive phase);GO:0048653(anth…	ko04075(Plant hormone signal transduction)	0.5	1470-1489	1480
miR156a	ath-miR156a-5p	LOC105156476	squamosa promoter-binding-like protein 6	43	GO:0003677(DNA binding);GO:0003700(transcription factor activity, sequence-specific DNA binding);GO:0005634(nucleus);GO:0006351(transcription, DNA-templated);GO:0006355(regulation of transcription, DNA-templated);GO:0046872(metal ion binding);GO:0048653(anther development)	ko04075(Plant hormone signal transduction)	1	1372-1391	1382
miR156a	hci-miR156a	LOC105156476	squamosa promoter-binding-like protein 6	44	GO:0003677(DNA binding);GO:0003700(transcription factor activity, sequence-specific DNA binding);GO:0005634(nucleus);GO:0006351(transcription, DNA-templated);GO:0006355(regulation of transcription, DNA-templated);GO:0046872(metal ion binding);GO:0048653(anther development)	ko04075(Plant hormone signal transduction)	1.5	1372-1391	1382
miR156a	vvi-miR156a	LOC105156476	squamosa promoter-binding-like protein 6	45	GO:0003677(DNA binding);GO:0003700(transcription factor activity, sequence-specific DNA binding);GO:0005634(nucleus);GO:0006351(transcription, DNA-templated);GO:0006355(regulation of transcription, DNA-templated);GO:0046872(metal ion binding);GO:0048653(anther development)	ko04075(Plant hormone signal transduction)	0.5	1372-1391	1382
miR156a	ath-miR156a-5p	LOC105162326	squamosa promoter-binding-like protein 6	46	GO:0003677(DNA binding);GO:0003700(transcription factor activity, sequence-specific DNA binding);GO:0005634(nucleus);GO:0006351(transcription, DNA-templated);GO:0006355(regulation of transcription, DNA-templated);GO:0046872(metal ion binding);GO:0048653(anther development)	ko04075(Plant hormone signal transduction)	1	1785-1804	1795
miR156a	hci-miR156a	LOC105162326	squamosa promoter-binding-like protein 6	47	GO:0003677(DNA binding);GO:0003700(transcription factor activity, sequence-specific DNA binding);GO:0005634(nucleus);GO:0006351(transcription, DNA-templated);GO:0006355(regulation of transcription, DNA-templated);GO:0046872(metal ion binding);GO:0048653(anther development)	ko04075(Plant hormone signal transduction)	1.5	1785-1804	1795
miR156a	pta-miR156a	LOC105162326	squamosa promoter-binding-like protein 6	48	GO:0003677(DNA binding);GO:0003700(transcription factor activity, sequence-specific DNA binding);GO:0005634(nucleus);GO:0006351(transcription, DNA-templated);GO:0006355(regulation of transcription, DNA-templated);GO:0046872(metal ion binding);GO:0048653(anther development)	ko04075(Plant hormone signal transduction)	4	1782-1801	1792
miR156a	vvi-miR156a	LOC105162326	squamosa promoter-binding-like protein 6	49	GO:0003677(DNA binding);GO:0003700(transcription factor activity, sequence-specific DNA binding);GO:0005634(nucleus);GO:0006351(transcription, DNA-templated);GO:0006355(regulation of transcription, DNA-templated);GO:0046872(metal ion binding);GO:0048653(anther development)	ko04075(Plant hormone signal transduction)	0.5	1785-1804	1795
miR156a	ath-miR156a-5p	LOC105170831	squamosa promoter-binding-like protein 7	50	GO:0003677(DNA binding);GO:0003700(transcription factor activity, sequence-specific DNA binding);GO:0005634(nucleus);GO:0006351(transcription, DNA-templated);GO:0006355(regulation of transcription, DNA-templated);GO:0044212(transcription regulatory region DNA binding);GO:0046872(metal ion binding);GO:0048510(regulation of timing of transition from vegetative to reproductive phase);GO:0048653(anth…	ko04075(Plant hormone signal transduction)	1	1101-1120	1111
miR156a	hci-miR156a	LOC105170831	squamosa promoter-binding-like protein 7	51	GO:0003677(DNA binding);GO:0003700(transcription factor activity, sequence-specific DNA binding);GO:0005634(nucleus);GO:0006351(transcription, DNA-templated);GO:0006355(regulation of transcription, DNA-templated);GO:0044212(transcription regulatory region DNA binding);GO:0046872(metal ion binding);GO:0048510(regulation of timing of transition from vegetative to reproductive phase);GO:0048653(anth…	ko04075(Plant hormone signal transduction)	1.5	1101-1120	1111
miR156a	vvi-miR156a	LOC105170831	squamosa promoter-binding-like protein 7	52	GO:0003677(DNA binding);GO:0003700(transcription factor activity, sequence-specific DNA binding);GO:0005634(nucleus);GO:0006351(transcription, DNA-templated);GO:0006355(regulation of transcription, DNA-templated);GO:0044212(transcription regulatory region DNA binding);GO:0046872(metal ion binding);GO:0048510(regulation of timing of transition from vegetative to reproductive phase);GO:0048653(anth…	ko04075(Plant hormone signal transduction)	0.5	1101-1120	1111
miR156a	ath-miR156a-5p	LOC105159697	squamosa promoter-binding-like protein 9	53	GO:0003677(DNA binding);GO:0003700(transcription factor activity, sequence-specific DNA binding);GO:0005634(nucleus);GO:0005737(cytoplasm);GO:0006351(transcription, DNA-templated);GO:0006355(regulation of transcription, DNA-templated);GO:0010228(vegetative to reproductive phase transition of meristem);GO:0046872(metal ion binding);GO:0048366(leaf development);GO:0048653(anther development);GO:200…	ko04075(Plant hormone signal transduction)	1	928-947	938
miR156a	hci-miR156a	LOC105159697	squamosa promoter-binding-like protein 9	54	GO:0003677(DNA binding);GO:0003700(transcription factor activity, sequence-specific DNA binding);GO:0005634(nucleus);GO:0005737(cytoplasm);GO:0006351(transcription, DNA-templated);GO:0006355(regulation of transcription, DNA-templated);GO:0010228(vegetative to reproductive phase transition of meristem);GO:0046872(metal ion binding);GO:0048366(leaf development);GO:0048653(anther development);GO:200…	ko04075(Plant hormone signal transduction)	1.5	928-947	938
miR156a	vvi-miR156a	LOC105159697	squamosa promoter-binding-like protein 9	55	GO:0003677(DNA binding);GO:0003700(transcription factor activity, sequence-specific DNA binding);GO:0005634(nucleus);GO:0005737(cytoplasm);GO:0006351(transcription, DNA-templated);GO:0006355(regulation of transcription, DNA-templated);GO:0010228(vegetative to reproductive phase transition of meristem);GO:0046872(metal ion binding);GO:0048366(leaf development);GO:0048653(anther development);GO:200…	ko04075(Plant hormone signal transduction)	0.5	928-947	938
miR156ad	mdm-miR156ad	LOC105171230	crossover junction endonuclease EME1B-like	73	GO:0003677(DNA binding);GO:0004519(endonuclease activity);GO:0005634(nucleus);GO:0006281(DNA repair);GO:0006310(DNA recombination);GO:0007067(mitotic nuclear division);GO:0046872(metal ion binding);GO:0051301(cell division);GO:0051321(meiotic cell cycle)	ko03440(Homologous recombination)	4	270-290	280
miR156ad	mdm-miR156ad	LOC105169368	LOB domain-containing protein 37-like	57	GO:0005634(nucleus);GO:0008150(biological_process)	-	3.5	371-390	381
miR156ad	mdm-miR156ad	LOC105165399	squamosa promoter-binding protein 2-like	58	GO:0003677(DNA binding);GO:0003700(transcription factor activity, sequence-specific DNA binding);GO:0005634(nucleus);GO:0005737(cytoplasm);GO:0006351(transcription, DNA-templated);GO:0006355(regulation of transcription, DNA-templated);GO:0010321(regulation of vegetative phase change);GO:0046872(metal ion binding)	ko04075(Plant hormone signal transduction)	3.5	1137-1156	1147
miR156ad	mdm-miR156ad	LOC105168427	squamosa promoter-binding-like protein 12	59	GO:0003677(DNA binding);GO:0003700(transcription factor activity, sequence-specific DNA binding);GO:0005634(nucleus);GO:0006351(transcription, DNA-templated);GO:0006355(regulation of transcription, DNA-templated);GO:0044212(transcription regulatory region DNA binding);GO:0046872(metal ion binding);GO:0048510(regulation of timing of transition from vegetative to reproductive phase);GO:0048653(anth…	ko04075(Plant hormone signal transduction)	3	1562-1581	1572
miR156ad	mdm-miR156ad	LOC105168429	squamosa promoter-binding-like protein 12	60	GO:0003677(DNA binding);GO:0003700(transcription factor activity, sequence-specific DNA binding);GO:0005634(nucleus);GO:0006351(transcription, DNA-templated);GO:0006355(regulation of transcription, DNA-templated);GO:0044212(transcription regulatory region DNA binding);GO:0046872(metal ion binding);GO:0048510(regulation of timing of transition from vegetative to reproductive phase);GO:0048653(anth…	ko04075(Plant hormone signal transduction)	3	2666-2685	2676
miR156ad	mdm-miR156ad	LOC105173751	squamosa promoter-binding-like protein 12	61	GO:0003677(DNA binding);GO:0003700(transcription factor activity, sequence-specific DNA binding);GO:0005634(nucleus);GO:0006351(transcription, DNA-templated);GO:0006355(regulation of transcription, DNA-templated);GO:0044212(transcription regulatory region DNA binding);GO:0046872(metal ion binding);GO:0048510(regulation of timing of transition from vegetative to reproductive phase);GO:0048653(anth…	ko04075(Plant hormone signal transduction)	2	1594-1613	1604
miR156ad	mdm-miR156ad	LOC105168679	squamosa promoter-binding-like protein 16	62	GO:0003677(DNA binding);GO:0003700(transcription factor activity, sequence-specific DNA binding);GO:0005634(nucleus);GO:0006351(transcription, DNA-templated);GO:0006355(regulation of transcription, DNA-templated);GO:0046872(metal ion binding);GO:0048653(anther development)	-	3	1930-1949	1940
miR156ad	mdm-miR156ad	LOC105162507	squamosa promoter-binding-like protein 17	63	GO:0003677(DNA binding);GO:0003700(transcription factor activity, sequence-specific DNA binding);GO:0005634(nucleus);GO:0005737(cytoplasm);GO:0006351(transcription, DNA-templated);GO:0006355(regulation of transcription, DNA-templated);GO:0010228(vegetative to reproductive phase transition of meristem);GO:0046872(metal ion binding);GO:0048366(leaf development);GO:0048653(anther development);GO:200…	ko04075(Plant hormone signal transduction)	3	986-1005	996
miR156ad	mdm-miR156ad	LOC105156710	squamosa promoter-binding-like protein 3	64	GO:0003677(DNA binding);GO:0003700(transcription factor activity, sequence-specific DNA binding);GO:0005634(nucleus);GO:0006351(transcription, DNA-templated);GO:0006355(regulation of transcription, DNA-templated);GO:0044212(transcription regulatory region DNA binding);GO:0046872(metal ion binding);GO:0048510(regulation of timing of transition from vegetative to reproductive phase);GO:0048653(anth…	ko04075(Plant hormone signal transduction)	3	1470-1489	1480
miR156ad	mdm-miR156ad	LOC105156476	squamosa promoter-binding-like protein 6	65	GO:0003677(DNA binding);GO:0003700(transcription factor activity, sequence-specific DNA binding);GO:0005634(nucleus);GO:0006351(transcription, DNA-templated);GO:0006355(regulation of transcription, DNA-templated);GO:0046872(metal ion binding);GO:0048653(anther development)	ko04075(Plant hormone signal transduction)	3	1372-1391	1382
miR156ad	mdm-miR156ad	LOC105162326	squamosa promoter-binding-like protein 6	66	GO:0003677(DNA binding);GO:0003700(transcription factor activity, sequence-specific DNA binding);GO:0005634(nucleus);GO:0006351(transcription, DNA-templated);GO:0006355(regulation of transcription, DNA-templated);GO:0046872(metal ion binding);GO:0048653(anther development)	ko04075(Plant hormone signal transduction)	3	1785-1804	1795
miR156ad	mdm-miR156ad	LOC105170831	squamosa promoter-binding-like protein 7	67	GO:0003677(DNA binding);GO:0003700(transcription factor activity, sequence-specific DNA binding);GO:0005634(nucleus);GO:0006351(transcription, DNA-templated);GO:0006355(regulation of transcription, DNA-templated);GO:0044212(transcription regulatory region DNA binding);GO:0046872(metal ion binding);GO:0048510(regulation of timing of transition from vegetative to reproductive phase);GO:0048653(anth…	ko04075(Plant hormone signal transduction)	3	1101-1120	1111
miR156ad	mdm-miR156ad	LOC105159697	squamosa promoter-binding-like protein 9	68	GO:0003677(DNA binding);GO:0003700(transcription factor activity, sequence-specific DNA binding);GO:0005634(nucleus);GO:0005737(cytoplasm);GO:0006351(transcription, DNA-templated);GO:0006355(regulation of transcription, DNA-templated);GO:0010228(vegetative to reproductive phase transition of meristem);GO:0046872(metal ion binding);GO:0048366(leaf development);GO:0048653(anther development);GO:200…	ko04075(Plant hormone signal transduction)	3	928-947	938
miR156ad	mdm-miR156ad	LOC105162928	transmembrane 9 superfamily member 9-like	69	GO:0016021(integral component of membrane)	-	3.5	2300-2319	2310
miR156ad	mdm-miR156ad	LOC105172743	uncharacterized LOC105172743	70	GO:0000149(SNARE binding);GO:0000323(lytic vacuole);GO:0005768(endosome);GO:0035493(SNARE complex assembly);GO:0060627(regulation of vesicle-mediated transport)	-	4	137-156	147
miR156ad	mdm-miR156ad	LOC105178762	uncharacterized LOC105178762	71	-	-	4	235-253	244
miR156ad	mdm-miR156ad	LOC105179683	uncharacterized LOC105179683	74	-	ko03060(Protein export)	4	269-289	279
miR156ad	mdm-miR156ad	LOC105180284	uncharacterized LOC105180284	72	-	ko03440(Homologous recombination)	4	60-80	70
miR156b	bdi-miR156b-3p	LOC105177616	heterogeneous nuclear ribonucleoprotein A1-like 2	89	GO:0000166(nucleotide binding);GO:0003676(nucleic acid binding);GO:0003723(RNA binding);GO:0008150(biological_process)	ko03015(mRNA surveillance pathway)	4	313-333	325
miR156b	pta-miR156b	LOC105160325	importin subunit beta-1	90	GO:0000059(protein import into nucleus, docking);GO:0000060(protein import into nucleus, translocation);GO:0005737(cytoplasm);GO:0006607(NLS-bearing protein import into nucleus);GO:0006610(ribosomal protein import into nucleus);GO:0008139(nuclear localization sequence binding);GO:0008565(protein transporter activity);GO:0031965(nuclear membrane);GO:0034399(nuclear periphery)	ko03013(RNA transport)	3	1646-1665	1656
miR156b	ata-miR156b-3p	LOC105174170	probable phytol kinase 1	91	GO:0004605(phosphatidate cytidylyltransferase activity);GO:0008654(phospholipid biosynthetic process);GO:0009507(chloroplast);GO:0010189(vitamin E biosynthetic process);GO:0010276(phytol kinase activity);GO:0016020(membrane);GO:0016021(integral component of membrane);GO:0016310(phosphorylation);GO:0031969(chloroplast membrane)	ko00900(Terpenoid backbone biosynthesis)	4	59-80	71
miR156b	cca-miR156b	LOC105165399	squamosa promoter-binding protein 2-like	75	GO:0003677(DNA binding);GO:0003700(transcription factor activity, sequence-specific DNA binding);GO:0005634(nucleus);GO:0005737(cytoplasm);GO:0006351(transcription, DNA-templated);GO:0006355(regulation of transcription, DNA-templated);GO:0010321(regulation of vegetative phase change);GO:0046872(metal ion binding)	ko04075(Plant hormone signal transduction)	2.5	1136-1156	1147
miR156b	cca-miR156b	LOC105168427	squamosa promoter-binding-like protein 12	76	GO:0003677(DNA binding);GO:0003700(transcription factor activity, sequence-specific DNA binding);GO:0005634(nucleus);GO:0006351(transcription, DNA-templated);GO:0006355(regulation of transcription, DNA-templated);GO:0044212(transcription regulatory region DNA binding);GO:0046872(metal ion binding);GO:0048510(regulation of timing of transition from vegetative to reproductive phase);GO:0048653(anth…	ko04075(Plant hormone signal transduction)	2.5	1561-1581	1572
miR156b	cca-miR156b	LOC105168429	squamosa promoter-binding-like protein 12	77	GO:0003677(DNA binding);GO:0003700(transcription factor activity, sequence-specific DNA binding);GO:0005634(nucleus);GO:0006351(transcription, DNA-templated);GO:0006355(regulation of transcription, DNA-templated);GO:0044212(transcription regulatory region DNA binding);GO:0046872(metal ion binding);GO:0048510(regulation of timing of transition from vegetative to reproductive phase);GO:0048653(anth…	ko04075(Plant hormone signal transduction)	1.5	2665-2685	2676
miR156b	cca-miR156b	LOC105173751	squamosa promoter-binding-like protein 12	78	GO:0003677(DNA binding);GO:0003700(transcription factor activity, sequence-specific DNA binding);GO:0005634(nucleus);GO:0006351(transcription, DNA-templated);GO:0006355(regulation of transcription, DNA-templated);GO:0044212(transcription regulatory region DNA binding);GO:0046872(metal ion binding);GO:0048510(regulation of timing of transition from vegetative to reproductive phase);GO:0048653(anth…	ko04075(Plant hormone signal transduction)	1.5	1593-1613	1604
miR156b	cca-miR156b	LOC105168679	squamosa promoter-binding-like protein 16	79	GO:0003677(DNA binding);GO:0003700(transcription factor activity, sequence-specific DNA binding);GO:0005634(nucleus);GO:0006351(transcription, DNA-templated);GO:0006355(regulation of transcription, DNA-templated);GO:0046872(metal ion binding);GO:0048653(anther development)	-	2.5	1929-1949	1940
miR156b	cca-miR156b	LOC105162507	squamosa promoter-binding-like protein 17	80	GO:0003677(DNA binding);GO:0003700(transcription factor activity, sequence-specific DNA binding);GO:0005634(nucleus);GO:0005737(cytoplasm);GO:0006351(transcription, DNA-templated);GO:0006355(regulation of transcription, DNA-templated);GO:0010228(vegetative to reproductive phase transition of meristem);GO:0046872(metal ion binding);GO:0048366(leaf development);GO:0048653(anther development);GO:200…	ko04075(Plant hormone signal transduction)	2.5	985-1005	996
miR156b	cca-miR156b	LOC105156710	squamosa promoter-binding-like protein 3	81	GO:0003677(DNA binding);GO:0003700(transcription factor activity, sequence-specific DNA binding);GO:0005634(nucleus);GO:0006351(transcription, DNA-templated);GO:0006355(regulation of transcription, DNA-templated);GO:0044212(transcription regulatory region DNA binding);GO:0046872(metal ion binding);GO:0048510(regulation of timing of transition from vegetative to reproductive phase);GO:0048653(anth…	ko04075(Plant hormone signal transduction)	2.5	1469-1489	1480
miR156b	cca-miR156b	LOC105156476	squamosa promoter-binding-like protein 6	82	GO:0003677(DNA binding);GO:0003700(transcription factor activity, sequence-specific DNA binding);GO:0005634(nucleus);GO:0006351(transcription, DNA-templated);GO:0006355(regulation of transcription, DNA-templated);GO:0046872(metal ion binding);GO:0048653(anther development)	ko04075(Plant hormone signal transduction)	1.5	1371-1391	1382
miR156b	cca-miR156b	LOC105162326	squamosa promoter-binding-like protein 6	83	GO:0003677(DNA binding);GO:0003700(transcription factor activity, sequence-specific DNA binding);GO:0005634(nucleus);GO:0006351(transcription, DNA-templated);GO:0006355(regulation of transcription, DNA-templated);GO:0046872(metal ion binding);GO:0048653(anther development)	ko04075(Plant hormone signal transduction)	2.5	1784-1804	1795
miR156b	pta-miR156b	LOC105162326	squamosa promoter-binding-like protein 6	84	GO:0003677(DNA binding);GO:0003700(transcription factor activity, sequence-specific DNA binding);GO:0005634(nucleus);GO:0006351(transcription, DNA-templated);GO:0006355(regulation of transcription, DNA-templated);GO:0046872(metal ion binding);GO:0048653(anther development)	ko04075(Plant hormone signal transduction)	4	1782-1801	1792
miR156b	cca-miR156b	LOC105170831	squamosa promoter-binding-like protein 7	85	GO:0003677(DNA binding);GO:0003700(transcription factor activity, sequence-specific DNA binding);GO:0005634(nucleus);GO:0006351(transcription, DNA-templated);GO:0006355(regulation of transcription, DNA-templated);GO:0044212(transcription regulatory region DNA binding);GO:0046872(metal ion binding);GO:0048510(regulation of timing of transition from vegetative to reproductive phase);GO:0048653(anth…	ko04075(Plant hormone signal transduction)	1.5	1100-1120	1111
miR156b	cca-miR156b	LOC105159697	squamosa promoter-binding-like protein 9	86	GO:0003677(DNA binding);GO:0003700(transcription factor activity, sequence-specific DNA binding);GO:0005634(nucleus);GO:0005737(cytoplasm);GO:0006351(transcription, DNA-templated);GO:0006355(regulation of transcription, DNA-templated);GO:0010228(vegetative to reproductive phase transition of meristem);GO:0046872(metal ion binding);GO:0048366(leaf development);GO:0048653(anther development);GO:200…	ko04075(Plant hormone signal transduction)	2.5	927-947	938
miR156b	ata-miR156b-3p	LOC105155780	uncharacterized LOC105155780	87	GO:0005634(nucleus);GO:0005886(plasma membrane);GO:0016301(kinase activity);GO:0016310(phosphorylation)	-	4	134-155	146
miR156b	pta-miR156b	LOC105163112	uncharacterized LOC105163112	88	GO:0003674(molecular_function);GO:0005576(extracellular region);GO:0005773(vacuole);GO:0005774(vacuolar membrane);GO:0008150(biological_process)	-	4	326-344	336
miR156c	har-miR156c	LOC105178272	classical arabinogalactan protein 4-like	92	-	-	3.5	88-106	97
miR156c	har-miR156c	LOC105169368	LOB domain-containing protein 37-like	93	GO:0005634(nucleus);GO:0008150(biological_process)	-	3.5	372-390	381
miR156c	har-miR156c	LOC105157950	LON peptidase N-terminal domain and RING finger protein 1	120	GO:0004176(ATP-dependent peptidase activity);GO:0005634(nucleus);GO:0006508(proteolysis);GO:0008270(zinc ion binding)	ko04626(Plant-pathogen interaction)	4	1282-1299	1291
miR156c	har-miR156c	LOC105158309	probable GMP synthase [glutamine-hydrolyzing]	94	GO:0005634(nucleus);GO:0006281(DNA repair);GO:0006284(base-excision repair);GO:0008725(DNA-3-methyladenine glycosylase activity)	ko03410(Base excision repair)	3.5	1084-1102	1093
miR156c	har-miR156c	LOC105168905	protein AUXIN RESPONSE 4	119	GO:0005739(mitochondrion);GO:0005774(vacuolar membrane);GO:0005783(endoplasmic reticulum);GO:0009926(auxin polar transport);GO:0016787(hydrolase activity)	ko00591(Linoleic acid metabolism)	3.5	33-51	42
miR156c	ghr-miR156c	LOC105165399	squamosa promoter-binding protein 2-like	95	GO:0003677(DNA binding);GO:0003700(transcription factor activity, sequence-specific DNA binding);GO:0005634(nucleus);GO:0005737(cytoplasm);GO:0006351(transcription, DNA-templated);GO:0006355(regulation of transcription, DNA-templated);GO:0010321(regulation of vegetative phase change);GO:0046872(metal ion binding)	ko04075(Plant hormone signal transduction)	3.5	1137-1156	1147
miR156c	har-miR156c	LOC105165399	squamosa promoter-binding protein 2-like	96	GO:0003677(DNA binding);GO:0003700(transcription factor activity, sequence-specific DNA binding);GO:0005634(nucleus);GO:0005737(cytoplasm);GO:0006351(transcription, DNA-templated);GO:0006355(regulation of transcription, DNA-templated);GO:0010321(regulation of vegetative phase change);GO:0046872(metal ion binding)	ko04075(Plant hormone signal transduction)	1.5	1138-1156	1147
miR156c	ghr-miR156c	LOC105168427	squamosa promoter-binding-like protein 12	97	GO:0003677(DNA binding);GO:0003700(transcription factor activity, sequence-specific DNA binding);GO:0005634(nucleus);GO:0006351(transcription, DNA-templated);GO:0006355(regulation of transcription, DNA-templated);GO:0044212(transcription regulatory region DNA binding);GO:0046872(metal ion binding);GO:0048510(regulation of timing of transition from vegetative to reproductive phase);GO:0048653(anth…	ko04075(Plant hormone signal transduction)	3	1562-1581	1572
miR156c	har-miR156c	LOC105168427	squamosa promoter-binding-like protein 12	98	GO:0003677(DNA binding);GO:0003700(transcription factor activity, sequence-specific DNA binding);GO:0005634(nucleus);GO:0006351(transcription, DNA-templated);GO:0006355(regulation of transcription, DNA-templated);GO:0044212(transcription regulatory region DNA binding);GO:0046872(metal ion binding);GO:0048510(regulation of timing of transition from vegetative to reproductive phase);GO:0048653(anth…	ko04075(Plant hormone signal transduction)	0.5	1563-1581	1572
miR156c	ghr-miR156c	LOC105168429	squamosa promoter-binding-like protein 12	99	GO:0003677(DNA binding);GO:0003700(transcription factor activity, sequence-specific DNA binding);GO:0005634(nucleus);GO:0006351(transcription, DNA-templated);GO:0006355(regulation of transcription, DNA-templated);GO:0044212(transcription regulatory region DNA binding);GO:0046872(metal ion binding);GO:0048510(regulation of timing of transition from vegetative to reproductive phase);GO:0048653(anth…	ko04075(Plant hormone signal transduction)	3	2666-2685	2676
miR156c	har-miR156c	LOC105168429	squamosa promoter-binding-like protein 12	100	GO:0003677(DNA binding);GO:0003700(transcription factor activity, sequence-specific DNA binding);GO:0005634(nucleus);GO:0006351(transcription, DNA-templated);GO:0006355(regulation of transcription, DNA-templated);GO:0044212(transcription regulatory region DNA binding);GO:0046872(metal ion binding);GO:0048510(regulation of timing of transition from vegetative to reproductive phase);GO:0048653(anth…	ko04075(Plant hormone signal transduction)	0.5	2667-2685	2676
miR156c	ghr-miR156c	LOC105173751	squamosa promoter-binding-like protein 12	101	GO:0003677(DNA binding);GO:0003700(transcription factor activity, sequence-specific DNA binding);GO:0005634(nucleus);GO:0006351(transcription, DNA-templated);GO:0006355(regulation of transcription, DNA-templated);GO:0044212(transcription regulatory region DNA binding);GO:0046872(metal ion binding);GO:0048510(regulation of timing of transition from vegetative to reproductive phase);GO:0048653(anth…	ko04075(Plant hormone signal transduction)	2	1594-1613	1604
miR156c	har-miR156c	LOC105173751	squamosa promoter-binding-like protein 12	102	GO:0003677(DNA binding);GO:0003700(transcription factor activity, sequence-specific DNA binding);GO:0005634(nucleus);GO:0006351(transcription, DNA-templated);GO:0006355(regulation of transcription, DNA-templated);GO:0044212(transcription regulatory region DNA binding);GO:0046872(metal ion binding);GO:0048510(regulation of timing of transition from vegetative to reproductive phase);GO:0048653(anth…	ko04075(Plant hormone signal transduction)	1	1595-1613	1604
miR156c	ghr-miR156c	LOC105168679	squamosa promoter-binding-like protein 16	103	GO:0003677(DNA binding);GO:0003700(transcription factor activity, sequence-specific DNA binding);GO:0005634(nucleus);GO:0006351(transcription, DNA-templated);GO:0006355(regulation of transcription, DNA-templated);GO:0046872(metal ion binding);GO:0048653(anther development)	-	3	1930-1949	1940
miR156c	har-miR156c	LOC105168679	squamosa promoter-binding-like protein 16	104	GO:0003677(DNA binding);GO:0003700(transcription factor activity, sequence-specific DNA binding);GO:0005634(nucleus);GO:0006351(transcription, DNA-templated);GO:0006355(regulation of transcription, DNA-templated);GO:0046872(metal ion binding);GO:0048653(anther development)	-	0.5	1931-1949	1940
miR156c	ghr-miR156c	LOC105162507	squamosa promoter-binding-like protein 17	105	GO:0003677(DNA binding);GO:0003700(transcription factor activity, sequence-specific DNA binding);GO:0005634(nucleus);GO:0005737(cytoplasm);GO:0006351(transcription, DNA-templated);GO:0006355(regulation of transcription, DNA-templated);GO:0010228(vegetative to reproductive phase transition of meristem);GO:0046872(metal ion binding);GO:0048366(leaf development);GO:0048653(anther development);GO:200…	ko04075(Plant hormone signal transduction)	3	986-1005	996
miR156c	har-miR156c	LOC105162507	squamosa promoter-binding-like protein 17	106	GO:0003677(DNA binding);GO:0003700(transcription factor activity, sequence-specific DNA binding);GO:0005634(nucleus);GO:0005737(cytoplasm);GO:0006351(transcription, DNA-templated);GO:0006355(regulation of transcription, DNA-templated);GO:0010228(vegetative to reproductive phase transition of meristem);GO:0046872(metal ion binding);GO:0048366(leaf development);GO:0048653(anther development);GO:200…	ko04075(Plant hormone signal transduction)	0.5	987-1005	996
miR156c	ghr-miR156c	LOC105156710	squamosa promoter-binding-like protein 3	107	GO:0003677(DNA binding);GO:0003700(transcription factor activity, sequence-specific DNA binding);GO:0005634(nucleus);GO:0006351(transcription, DNA-templated);GO:0006355(regulation of transcription, DNA-templated);GO:0044212(transcription regulatory region DNA binding);GO:0046872(metal ion binding);GO:0048510(regulation of timing of transition from vegetative to reproductive phase);GO:0048653(anth…	ko04075(Plant hormone signal transduction)	3	1470-1489	1480
miR156c	har-miR156c	LOC105156710	squamosa promoter-binding-like protein 3	108	GO:0003677(DNA binding);GO:0003700(transcription factor activity, sequence-specific DNA binding);GO:0005634(nucleus);GO:0006351(transcription, DNA-templated);GO:0006355(regulation of transcription, DNA-templated);GO:0044212(transcription regulatory region DNA binding);GO:0046872(metal ion binding);GO:0048510(regulation of timing of transition from vegetative to reproductive phase);GO:0048653(anth…	ko04075(Plant hormone signal transduction)	0.5	1471-1489	1480
miR156c	ghr-miR156c	LOC105156476	squamosa promoter-binding-like protein 6	109	GO:0003677(DNA binding);GO:0003700(transcription factor activity, sequence-specific DNA binding);GO:0005634(nucleus);GO:0006351(transcription, DNA-templated);GO:0006355(regulation of transcription, DNA-templated);GO:0046872(metal ion binding);GO:0048653(anther development)	ko04075(Plant hormone signal transduction)	3	1372-1391	1382
miR156c	har-miR156c	LOC105156476	squamosa promoter-binding-like protein 6	110	GO:0003677(DNA binding);GO:0003700(transcription factor activity, sequence-specific DNA binding);GO:0005634(nucleus);GO:0006351(transcription, DNA-templated);GO:0006355(regulation of transcription, DNA-templated);GO:0046872(metal ion binding);GO:0048653(anther development)	ko04075(Plant hormone signal transduction)	0.5	1373-1391	1382
miR156c	ghr-miR156c	LOC105162326	squamosa promoter-binding-like protein 6	111	GO:0003677(DNA binding);GO:0003700(transcription factor activity, sequence-specific DNA binding);GO:0005634(nucleus);GO:0006351(transcription, DNA-templated);GO:0006355(regulation of transcription, DNA-templated);GO:0046872(metal ion binding);GO:0048653(anther development)	ko04075(Plant hormone signal transduction)	3	1785-1804	1795
miR156c	har-miR156c	LOC105162326	squamosa promoter-binding-like protein 6	112	GO:0003677(DNA binding);GO:0003700(transcription factor activity, sequence-specific DNA binding);GO:0005634(nucleus);GO:0006351(transcription, DNA-templated);GO:0006355(regulation of transcription, DNA-templated);GO:0046872(metal ion binding);GO:0048653(anther development)	ko04075(Plant hormone signal transduction)	0.5	1786-1804	1795
miR156c	ghr-miR156c	LOC105170831	squamosa promoter-binding-like protein 7	113	GO:0003677(DNA binding);GO:0003700(transcription factor activity, sequence-specific DNA binding);GO:0005634(nucleus);GO:0006351(transcription, DNA-templated);GO:0006355(regulation of transcription, DNA-templated);GO:0044212(transcription regulatory region DNA binding);GO:0046872(metal ion binding);GO:0048510(regulation of timing of transition from vegetative to reproductive phase);GO:0048653(anth…	ko04075(Plant hormone signal transduction)	3	1101-1120	1111
miR156c	har-miR156c	LOC105170831	squamosa promoter-binding-like protein 7	114	GO:0003677(DNA binding);GO:0003700(transcription factor activity, sequence-specific DNA binding);GO:0005634(nucleus);GO:0006351(transcription, DNA-templated);GO:0006355(regulation of transcription, DNA-templated);GO:0044212(transcription regulatory region DNA binding);GO:0046872(metal ion binding);GO:0048510(regulation of timing of transition from vegetative to reproductive phase);GO:0048653(anth…	ko04075(Plant hormone signal transduction)	0.5	1102-1120	1111
miR156c	ghr-miR156c	LOC105159697	squamosa promoter-binding-like protein 9	115	GO:0003677(DNA binding);GO:0003700(transcription factor activity, sequence-specific DNA binding);GO:0005634(nucleus);GO:0005737(cytoplasm);GO:0006351(transcription, DNA-templated);GO:0006355(regulation of transcription, DNA-templated);GO:0010228(vegetative to reproductive phase transition of meristem);GO:0046872(metal ion binding);GO:0048366(leaf development);GO:0048653(anther development);GO:200…	ko04075(Plant hormone signal transduction)	3	928-947	938
miR156c	har-miR156c	LOC105159697	squamosa promoter-binding-like protein 9	116	GO:0003677(DNA binding);GO:0003700(transcription factor activity, sequence-specific DNA binding);GO:0005634(nucleus);GO:0005737(cytoplasm);GO:0006351(transcription, DNA-templated);GO:0006355(regulation of transcription, DNA-templated);GO:0010228(vegetative to reproductive phase transition of meristem);GO:0046872(metal ion binding);GO:0048366(leaf development);GO:0048653(anther development);GO:200…	ko04075(Plant hormone signal transduction)	0.5	929-947	938
miR156c	har-miR156c	LOC105160257	translation initiation factor IF-2	117	-	-	4	707-724	716
miR156c	har-miR156c	LOC105162928	transmembrane 9 superfamily member 9-like	118	GO:0016021(integral component of membrane)	-	4	2301-2319	2310
miR156e	sly-miR156e-5p	LOC105163741	cysteine proteinase inhibitor A-like	121	GO:0004869(cysteine-type endopeptidase inhibitor activity);GO:0005515(protein binding);GO:0005576(extracellular region);GO:0005783(endoplasmic reticulum);GO:0005829(cytosol);GO:0006952(defense response);GO:0006972(hyperosmotic response);GO:0006979(response to oxidative stress);GO:0009409(response to cold);GO:0009414(response to water deprivation);GO:0050897(cobalt ion binding)	-	4	47-66	57
miR156e	sly-miR156e-5p	LOC105155866	integrator complex subunit 3	122	GO:0003674(molecular_function);GO:0005634(nucleus);GO:0009793(embryo development ending in seed dormancy)	-	4	3517-3535	3527
miR156e	vvi-miR156e	LOC105174152	peptidyl-prolyl cis-trans isomerase FKBP16-4	123	GO:0003755(peptidyl-prolyl cis-trans isomerase activity);GO:0005528(FK506 binding);GO:0005789(endoplasmic reticulum membrane);GO:0061077(chaperone-mediated protein folding)	ko03030(DNA replication);ko03420(Nucleotide excision repair);ko03430(Mismatch repair);ko03440(Homologous recombination)	4	256-275	266
miR156e	sly-miR156e-5p	LOC105166639	protein TONNEAU 1a-like	124	GO:0000226(microtubule cytoskeleton organization);GO:0000913(preprophase band assembly);GO:0005515(protein binding);GO:0005634(nucleus);GO:0005737(cytoplasm);GO:0005886(plasma membrane);GO:0005938(cell cortex);GO:0009574(preprophase band);GO:0030863(cortical cytoskeleton);GO:0030865(cortical cytoskeleton organization);GO:0030981(cortical microtubule cytoskeleton)	-	4	1213-1231	1223
miR156e	sly-miR156e-5p	LOC105165399	squamosa promoter-binding protein 2-like	125	GO:0003677(DNA binding);GO:0003700(transcription factor activity, sequence-specific DNA binding);GO:0005634(nucleus);GO:0005737(cytoplasm);GO:0006351(transcription, DNA-templated);GO:0006355(regulation of transcription, DNA-templated);GO:0010321(regulation of vegetative phase change);GO:0046872(metal ion binding)	ko04075(Plant hormone signal transduction)	2.5	1137-1156	1147
miR156e	vvi-miR156e	LOC105165399	squamosa promoter-binding protein 2-like	126	GO:0003677(DNA binding);GO:0003700(transcription factor activity, sequence-specific DNA binding);GO:0005634(nucleus);GO:0005737(cytoplasm);GO:0006351(transcription, DNA-templated);GO:0006355(regulation of transcription, DNA-templated);GO:0010321(regulation of vegetative phase change);GO:0046872(metal ion binding)	ko04075(Plant hormone signal transduction)	2.5	1137-1156	1147
miR156e	sly-miR156e-5p	LOC105168427	squamosa promoter-binding-like protein 12	127	GO:0003677(DNA binding);GO:0003700(transcription factor activity, sequence-specific DNA binding);GO:0005634(nucleus);GO:0006351(transcription, DNA-templated);GO:0006355(regulation of transcription, DNA-templated);GO:0044212(transcription regulatory region DNA binding);GO:0046872(metal ion binding);GO:0048510(regulation of timing of transition from vegetative to reproductive phase);GO:0048653(anth…	ko04075(Plant hormone signal transduction)	2	1562-1581	1572
miR156e	vvi-miR156e	LOC105168427	squamosa promoter-binding-like protein 12	128	GO:0003677(DNA binding);GO:0003700(transcription factor activity, sequence-specific DNA binding);GO:0005634(nucleus);GO:0006351(transcription, DNA-templated);GO:0006355(regulation of transcription, DNA-templated);GO:0044212(transcription regulatory region DNA binding);GO:0046872(metal ion binding);GO:0048510(regulation of timing of transition from vegetative to reproductive phase);GO:0048653(anth…	ko04075(Plant hormone signal transduction)	2	1562-1581	1572
miR156e	sly-miR156e-5p	LOC105168429	squamosa promoter-binding-like protein 12	129	GO:0003677(DNA binding);GO:0003700(transcription factor activity, sequence-specific DNA binding);GO:0005634(nucleus);GO:0006351(transcription, DNA-templated);GO:0006355(regulation of transcription, DNA-templated);GO:0044212(transcription regulatory region DNA binding);GO:0046872(metal ion binding);GO:0048510(regulation of timing of transition from vegetative to reproductive phase);GO:0048653(anth…	ko04075(Plant hormone signal transduction)	2	2666-2685	2676
miR156e	vvi-miR156e	LOC105168429	squamosa promoter-binding-like protein 12	130	GO:0003677(DNA binding);GO:0003700(transcription factor activity, sequence-specific DNA binding);GO:0005634(nucleus);GO:0006351(transcription, DNA-templated);GO:0006355(regulation of transcription, DNA-templated);GO:0044212(transcription regulatory region DNA binding);GO:0046872(metal ion binding);GO:0048510(regulation of timing of transition from vegetative to reproductive phase);GO:0048653(anth…	ko04075(Plant hormone signal transduction)	2	2666-2685	2676
miR156e	sly-miR156e-5p	LOC105173751	squamosa promoter-binding-like protein 12	131	GO:0003677(DNA binding);GO:0003700(transcription factor activity, sequence-specific DNA binding);GO:0005634(nucleus);GO:0006351(transcription, DNA-templated);GO:0006355(regulation of transcription, DNA-templated);GO:0044212(transcription regulatory region DNA binding);GO:0046872(metal ion binding);GO:0048510(regulation of timing of transition from vegetative to reproductive phase);GO:0048653(anth…	ko04075(Plant hormone signal transduction)	1	1594-1613	1604
miR156e	vvi-miR156e	LOC105173751	squamosa promoter-binding-like protein 12	132	GO:0003677(DNA binding);GO:0003700(transcription factor activity, sequence-specific DNA binding);GO:0005634(nucleus);GO:0006351(transcription, DNA-templated);GO:0006355(regulation of transcription, DNA-templated);GO:0044212(transcription regulatory region DNA binding);GO:0046872(metal ion binding);GO:0048510(regulation of timing of transition from vegetative to reproductive phase);GO:0048653(anth…	ko04075(Plant hormone signal transduction)	1	1594-1613	1604
miR156e	sly-miR156e-5p	LOC105168679	squamosa promoter-binding-like protein 16	133	GO:0003677(DNA binding);GO:0003700(transcription factor activity, sequence-specific DNA binding);GO:0005634(nucleus);GO:0006351(transcription, DNA-templated);GO:0006355(regulation of transcription, DNA-templated);GO:0046872(metal ion binding);GO:0048653(anther development)	-	2	1930-1949	1940
miR156e	vvi-miR156e	LOC105168679	squamosa promoter-binding-like protein 16	134	GO:0003677(DNA binding);GO:0003700(transcription factor activity, sequence-specific DNA binding);GO:0005634(nucleus);GO:0006351(transcription, DNA-templated);GO:0006355(regulation of transcription, DNA-templated);GO:0046872(metal ion binding);GO:0048653(anther development)	-	2	1930-1949	1940
miR156e	sly-miR156e-5p	LOC105162507	squamosa promoter-binding-like protein 17	135	GO:0003677(DNA binding);GO:0003700(transcription factor activity, sequence-specific DNA binding);GO:0005634(nucleus);GO:0005737(cytoplasm);GO:0006351(transcription, DNA-templated);GO:0006355(regulation of transcription, DNA-templated);GO:0010228(vegetative to reproductive phase transition of meristem);GO:0046872(metal ion binding);GO:0048366(leaf development);GO:0048653(anther development);GO:200…	ko04075(Plant hormone signal transduction)	2	986-1005	996
miR156e	vvi-miR156e	LOC105162507	squamosa promoter-binding-like protein 17	136	GO:0003677(DNA binding);GO:0003700(transcription factor activity, sequence-specific DNA binding);GO:0005634(nucleus);GO:0005737(cytoplasm);GO:0006351(transcription, DNA-templated);GO:0006355(regulation of transcription, DNA-templated);GO:0010228(vegetative to reproductive phase transition of meristem);GO:0046872(metal ion binding);GO:0048366(leaf development);GO:0048653(anther development);GO:200…	ko04075(Plant hormone signal transduction)	2	986-1005	996
miR156e	sly-miR156e-5p	LOC105156710	squamosa promoter-binding-like protein 3	137	GO:0003677(DNA binding);GO:0003700(transcription factor activity, sequence-specific DNA binding);GO:0005634(nucleus);GO:0006351(transcription, DNA-templated);GO:0006355(regulation of transcription, DNA-templated);GO:0044212(transcription regulatory region DNA binding);GO:0046872(metal ion binding);GO:0048510(regulation of timing of transition from vegetative to reproductive phase);GO:0048653(anth…	ko04075(Plant hormone signal transduction)	2	1470-1489	1480
miR156e	vvi-miR156e	LOC105156710	squamosa promoter-binding-like protein 3	138	GO:0003677(DNA binding);GO:0003700(transcription factor activity, sequence-specific DNA binding);GO:0005634(nucleus);GO:0006351(transcription, DNA-templated);GO:0006355(regulation of transcription, DNA-templated);GO:0044212(transcription regulatory region DNA binding);GO:0046872(metal ion binding);GO:0048510(regulation of timing of transition from vegetative to reproductive phase);GO:0048653(anth…	ko04075(Plant hormone signal transduction)	2	1470-1489	1480
miR156e	sly-miR156e-5p	LOC105156476	squamosa promoter-binding-like protein 6	139	GO:0003677(DNA binding);GO:0003700(transcription factor activity, sequence-specific DNA binding);GO:0005634(nucleus);GO:0006351(transcription, DNA-templated);GO:0006355(regulation of transcription, DNA-templated);GO:0046872(metal ion binding);GO:0048653(anther development)	ko04075(Plant hormone signal transduction)	2	1372-1391	1382
miR156e	vvi-miR156e	LOC105156476	squamosa promoter-binding-like protein 6	140	GO:0003677(DNA binding);GO:0003700(transcription factor activity, sequence-specific DNA binding);GO:0005634(nucleus);GO:0006351(transcription, DNA-templated);GO:0006355(regulation of transcription, DNA-templated);GO:0046872(metal ion binding);GO:0048653(anther development)	ko04075(Plant hormone signal transduction)	2	1372-1391	1382
miR156e	sly-miR156e-5p	LOC105162326	squamosa promoter-binding-like protein 6	141	GO:0003677(DNA binding);GO:0003700(transcription factor activity, sequence-specific DNA binding);GO:0005634(nucleus);GO:0006351(transcription, DNA-templated);GO:0006355(regulation of transcription, DNA-templated);GO:0046872(metal ion binding);GO:0048653(anther development)	ko04075(Plant hormone signal transduction)	2	1785-1804	1795
miR156e	vvi-miR156e	LOC105162326	squamosa promoter-binding-like protein 6	142	GO:0003677(DNA binding);GO:0003700(transcription factor activity, sequence-specific DNA binding);GO:0005634(nucleus);GO:0006351(transcription, DNA-templated);GO:0006355(regulation of transcription, DNA-templated);GO:0046872(metal ion binding);GO:0048653(anther development)	ko04075(Plant hormone signal transduction)	2	1785-1804	1795
miR156e	sly-miR156e-5p	LOC105170831	squamosa promoter-binding-like protein 7	143	GO:0003677(DNA binding);GO:0003700(transcription factor activity, sequence-specific DNA binding);GO:0005634(nucleus);GO:0006351(transcription, DNA-templated);GO:0006355(regulation of transcription, DNA-templated);GO:0044212(transcription regulatory region DNA binding);GO:0046872(metal ion binding);GO:0048510(regulation of timing of transition from vegetative to reproductive phase);GO:0048653(anth…	ko04075(Plant hormone signal transduction)	2	1101-1120	1111
miR156e	vvi-miR156e	LOC105170831	squamosa promoter-binding-like protein 7	144	GO:0003677(DNA binding);GO:0003700(transcription factor activity, sequence-specific DNA binding);GO:0005634(nucleus);GO:0006351(transcription, DNA-templated);GO:0006355(regulation of transcription, DNA-templated);GO:0044212(transcription regulatory region DNA binding);GO:0046872(metal ion binding);GO:0048510(regulation of timing of transition from vegetative to reproductive phase);GO:0048653(anth…	ko04075(Plant hormone signal transduction)	2	1101-1120	1111
miR156e	sly-miR156e-5p	LOC105159697	squamosa promoter-binding-like protein 9	145	GO:0003677(DNA binding);GO:0003700(transcription factor activity, sequence-specific DNA binding);GO:0005634(nucleus);GO:0005737(cytoplasm);GO:0006351(transcription, DNA-templated);GO:0006355(regulation of transcription, DNA-templated);GO:0010228(vegetative to reproductive phase transition of meristem);GO:0046872(metal ion binding);GO:0048366(leaf development);GO:0048653(anther development);GO:200…	ko04075(Plant hormone signal transduction)	2	928-947	938
miR156e	vvi-miR156e	LOC105159697	squamosa promoter-binding-like protein 9	146	GO:0003677(DNA binding);GO:0003700(transcription factor activity, sequence-specific DNA binding);GO:0005634(nucleus);GO:0005737(cytoplasm);GO:0006351(transcription, DNA-templated);GO:0006355(regulation of transcription, DNA-templated);GO:0010228(vegetative to reproductive phase transition of meristem);GO:0046872(metal ion binding);GO:0048366(leaf development);GO:0048653(anther development);GO:200…	ko04075(Plant hormone signal transduction)	2	928-947	938
miR156e	sly-miR156e-5p	LOC105175892	thioredoxin O2	147	GO:0000103(sulfate assimilation);GO:0005737(cytoplasm);GO:0006457(protein folding);GO:0015035(protein disulfide oxidoreductase activity);GO:0016671(oxidoreductase activity, acting on a sulfur group of donors, disulfide as acceptor);GO:0034599(cellular response to oxidative stress);GO:0045454(cell redox homeostasis);GO:0055114(oxidation-reduction process)	-	4	88-108	99
miR156e	sly-miR156e-5p	LOC105170713	uncharacterized LOC105170713	148	-	-	3.5	63-82	73
miR156f	stt-miR156f-5p	LOC105176712	glucose-6-phosphate/phosphate translocator 1	174	GO:0034219(carbohydrate transmembrane transport)	ko00500(Starch and sucrose metabolism);ko00460(Cyanoamino acid metabolism);ko00940(Phenylpropanoid biosynthesis)	4	318-338	329
miR156f	stt-miR156f-5p	LOC105158309	probable GMP synthase [glutamine-hydrolyzing]	149	GO:0005634(nucleus);GO:0006281(DNA repair);GO:0006284(base-excision repair);GO:0008725(DNA-3-methyladenine glycosylase activity)	ko03410(Base excision repair)	4	1084-1103	1094
miR156f	stt-miR156f-5p	LOC105175555	squamosa promoter-binding protein 1	150	GO:0003677(DNA binding);GO:0003700(transcription factor activity, sequence-specific DNA binding);GO:0005634(nucleus);GO:0005737(cytoplasm);GO:0006351(transcription, DNA-templated);GO:0006355(regulation of transcription, DNA-templated);GO:0009908(flower development);GO:0010321(regulation of vegetative phase change);GO:0046872(metal ion binding)	ko04075(Plant hormone signal transduction)	4	890-909	900
miR156f	nta-miR156f	LOC105165399	squamosa promoter-binding protein 2-like	151	GO:0003677(DNA binding);GO:0003700(transcription factor activity, sequence-specific DNA binding);GO:0005634(nucleus);GO:0005737(cytoplasm);GO:0006351(transcription, DNA-templated);GO:0006355(regulation of transcription, DNA-templated);GO:0010321(regulation of vegetative phase change);GO:0046872(metal ion binding)	ko04075(Plant hormone signal transduction)	3.5	1137-1156	1147
miR156f	nta-miR156f	LOC105168427	squamosa promoter-binding-like protein 12	152	GO:0003677(DNA binding);GO:0003700(transcription factor activity, sequence-specific DNA binding);GO:0005634(nucleus);GO:0006351(transcription, DNA-templated);GO:0006355(regulation of transcription, DNA-templated);GO:0044212(transcription regulatory region DNA binding);GO:0046872(metal ion binding);GO:0048510(regulation of timing of transition from vegetative to reproductive phase);GO:0048653(anth…	ko04075(Plant hormone signal transduction)	3	1562-1581	1572
miR156f	stt-miR156f-5p	LOC105168427	squamosa promoter-binding-like protein 12	153	GO:0003677(DNA binding);GO:0003700(transcription factor activity, sequence-specific DNA binding);GO:0005634(nucleus);GO:0006351(transcription, DNA-templated);GO:0006355(regulation of transcription, DNA-templated);GO:0044212(transcription regulatory region DNA binding);GO:0046872(metal ion binding);GO:0048510(regulation of timing of transition from vegetative to reproductive phase);GO:0048653(anth…	ko04075(Plant hormone signal transduction)	2	1563-1582	1573
miR156f	nta-miR156f	LOC105168429	squamosa promoter-binding-like protein 12	154	GO:0003677(DNA binding);GO:0003700(transcription factor activity, sequence-specific DNA binding);GO:0005634(nucleus);GO:0006351(transcription, DNA-templated);GO:0006355(regulation of transcription, DNA-templated);GO:0044212(transcription regulatory region DNA binding);GO:0046872(metal ion binding);GO:0048510(regulation of timing of transition from vegetative to reproductive phase);GO:0048653(anth…	ko04075(Plant hormone signal transduction)	3	2666-2685	2676
miR156f	stt-miR156f-5p	LOC105168429	squamosa promoter-binding-like protein 12	155	GO:0003677(DNA binding);GO:0003700(transcription factor activity, sequence-specific DNA binding);GO:0005634(nucleus);GO:0006351(transcription, DNA-templated);GO:0006355(regulation of transcription, DNA-templated);GO:0044212(transcription regulatory region DNA binding);GO:0046872(metal ion binding);GO:0048510(regulation of timing of transition from vegetative to reproductive phase);GO:0048653(anth…	ko04075(Plant hormone signal transduction)	2	2667-2686	2677
miR156f	nta-miR156f	LOC105173751	squamosa promoter-binding-like protein 12	156	GO:0003677(DNA binding);GO:0003700(transcription factor activity, sequence-specific DNA binding);GO:0005634(nucleus);GO:0006351(transcription, DNA-templated);GO:0006355(regulation of transcription, DNA-templated);GO:0044212(transcription regulatory region DNA binding);GO:0046872(metal ion binding);GO:0048510(regulation of timing of transition from vegetative to reproductive phase);GO:0048653(anth…	ko04075(Plant hormone signal transduction)	2	1594-1613	1604
miR156f	stt-miR156f-5p	LOC105173751	squamosa promoter-binding-like protein 12	157	GO:0003677(DNA binding);GO:0003700(transcription factor activity, sequence-specific DNA binding);GO:0005634(nucleus);GO:0006351(transcription, DNA-templated);GO:0006355(regulation of transcription, DNA-templated);GO:0044212(transcription regulatory region DNA binding);GO:0046872(metal ion binding);GO:0048510(regulation of timing of transition from vegetative to reproductive phase);GO:0048653(anth…	ko04075(Plant hormone signal transduction)	1	1595-1614	1605
miR156f	nta-miR156f	LOC105168679	squamosa promoter-binding-like protein 16	158	GO:0003677(DNA binding);GO:0003700(transcription factor activity, sequence-specific DNA binding);GO:0005634(nucleus);GO:0006351(transcription, DNA-templated);GO:0006355(regulation of transcription, DNA-templated);GO:0046872(metal ion binding);GO:0048653(anther development)	-	3	1930-1949	1940
miR156f	stt-miR156f-5p	LOC105168679	squamosa promoter-binding-like protein 16	159	GO:0003677(DNA binding);GO:0003700(transcription factor activity, sequence-specific DNA binding);GO:0005634(nucleus);GO:0006351(transcription, DNA-templated);GO:0006355(regulation of transcription, DNA-templated);GO:0046872(metal ion binding);GO:0048653(anther development)	-	2	1931-1950	1941
miR156f	nta-miR156f	LOC105162507	squamosa promoter-binding-like protein 17	160	GO:0003677(DNA binding);GO:0003700(transcription factor activity, sequence-specific DNA binding);GO:0005634(nucleus);GO:0005737(cytoplasm);GO:0006351(transcription, DNA-templated);GO:0006355(regulation of transcription, DNA-templated);GO:0010228(vegetative to reproductive phase transition of meristem);GO:0046872(metal ion binding);GO:0048366(leaf development);GO:0048653(anther development);GO:200…	ko04075(Plant hormone signal transduction)	3	986-1005	996
miR156f	stt-miR156f-5p	LOC105162507	squamosa promoter-binding-like protein 17	161	GO:0003677(DNA binding);GO:0003700(transcription factor activity, sequence-specific DNA binding);GO:0005634(nucleus);GO:0005737(cytoplasm);GO:0006351(transcription, DNA-templated);GO:0006355(regulation of transcription, DNA-templated);GO:0010228(vegetative to reproductive phase transition of meristem);GO:0046872(metal ion binding);GO:0048366(leaf development);GO:0048653(anther development);GO:200…	ko04075(Plant hormone signal transduction)	2	987-1006	997
miR156f	nta-miR156f	LOC105156710	squamosa promoter-binding-like protein 3	162	GO:0003677(DNA binding);GO:0003700(transcription factor activity, sequence-specific DNA binding);GO:0005634(nucleus);GO:0006351(transcription, DNA-templated);GO:0006355(regulation of transcription, DNA-templated);GO:0044212(transcription regulatory region DNA binding);GO:0046872(metal ion binding);GO:0048510(regulation of timing of transition from vegetative to reproductive phase);GO:0048653(anth…	ko04075(Plant hormone signal transduction)	3	1470-1489	1480
miR156f	stt-miR156f-5p	LOC105156710	squamosa promoter-binding-like protein 3	163	GO:0003677(DNA binding);GO:0003700(transcription factor activity, sequence-specific DNA binding);GO:0005634(nucleus);GO:0006351(transcription, DNA-templated);GO:0006355(regulation of transcription, DNA-templated);GO:0044212(transcription regulatory region DNA binding);GO:0046872(metal ion binding);GO:0048510(regulation of timing of transition from vegetative to reproductive phase);GO:0048653(anth…	ko04075(Plant hormone signal transduction)	2	1471-1490	1481
miR156f	nta-miR156f	LOC105156476	squamosa promoter-binding-like protein 6	164	GO:0003677(DNA binding);GO:0003700(transcription factor activity, sequence-specific DNA binding);GO:0005634(nucleus);GO:0006351(transcription, DNA-templated);GO:0006355(regulation of transcription, DNA-templated);GO:0046872(metal ion binding);GO:0048653(anther development)	ko04075(Plant hormone signal transduction)	3	1372-1391	1382
miR156f	stt-miR156f-5p	LOC105156476	squamosa promoter-binding-like protein 6	165	GO:0003677(DNA binding);GO:0003700(transcription factor activity, sequence-specific DNA binding);GO:0005634(nucleus);GO:0006351(transcription, DNA-templated);GO:0006355(regulation of transcription, DNA-templated);GO:0046872(metal ion binding);GO:0048653(anther development)	ko04075(Plant hormone signal transduction)	1	1373-1392	1383
miR156f	nta-miR156f	LOC105162326	squamosa promoter-binding-like protein 6	166	GO:0003677(DNA binding);GO:0003700(transcription factor activity, sequence-specific DNA binding);GO:0005634(nucleus);GO:0006351(transcription, DNA-templated);GO:0006355(regulation of transcription, DNA-templated);GO:0046872(metal ion binding);GO:0048653(anther development)	ko04075(Plant hormone signal transduction)	3	1785-1804	1795
miR156f	stt-miR156f-5p	LOC105162326	squamosa promoter-binding-like protein 6	167	GO:0003677(DNA binding);GO:0003700(transcription factor activity, sequence-specific DNA binding);GO:0005634(nucleus);GO:0006351(transcription, DNA-templated);GO:0006355(regulation of transcription, DNA-templated);GO:0046872(metal ion binding);GO:0048653(anther development)	ko04075(Plant hormone signal transduction)	1	1786-1805	1796
miR156f	nta-miR156f	LOC105170831	squamosa promoter-binding-like protein 7	168	GO:0003677(DNA binding);GO:0003700(transcription factor activity, sequence-specific DNA binding);GO:0005634(nucleus);GO:0006351(transcription, DNA-templated);GO:0006355(regulation of transcription, DNA-templated);GO:0044212(transcription regulatory region DNA binding);GO:0046872(metal ion binding);GO:0048510(regulation of timing of transition from vegetative to reproductive phase);GO:0048653(anth…	ko04075(Plant hormone signal transduction)	3	1101-1120	1111
miR156f	stt-miR156f-5p	LOC105170831	squamosa promoter-binding-like protein 7	169	GO:0003677(DNA binding);GO:0003700(transcription factor activity, sequence-specific DNA binding);GO:0005634(nucleus);GO:0006351(transcription, DNA-templated);GO:0006355(regulation of transcription, DNA-templated);GO:0044212(transcription regulatory region DNA binding);GO:0046872(metal ion binding);GO:0048510(regulation of timing of transition from vegetative to reproductive phase);GO:0048653(anth…	ko04075(Plant hormone signal transduction)	2	1102-1121	1112
miR156f	nta-miR156f	LOC105159697	squamosa promoter-binding-like protein 9	170	GO:0003677(DNA binding);GO:0003700(transcription factor activity, sequence-specific DNA binding);GO:0005634(nucleus);GO:0005737(cytoplasm);GO:0006351(transcription, DNA-templated);GO:0006355(regulation of transcription, DNA-templated);GO:0010228(vegetative to reproductive phase transition of meristem);GO:0046872(metal ion binding);GO:0048366(leaf development);GO:0048653(anther development);GO:200…	ko04075(Plant hormone signal transduction)	3	928-947	938
miR156f	stt-miR156f-5p	LOC105159697	squamosa promoter-binding-like protein 9	171	GO:0003677(DNA binding);GO:0003700(transcription factor activity, sequence-specific DNA binding);GO:0005634(nucleus);GO:0005737(cytoplasm);GO:0006351(transcription, DNA-templated);GO:0006355(regulation of transcription, DNA-templated);GO:0010228(vegetative to reproductive phase transition of meristem);GO:0046872(metal ion binding);GO:0048366(leaf development);GO:0048653(anther development);GO:200…	ko04075(Plant hormone signal transduction)	2	929-948	939
miR156f	stt-miR156f-5p	LOC105156238	uncharacterized LOC105156238	172	-	-	3.5	1564-1582	1573
miR156f	nta-miR156f	LOC105170795	uncharacterized LOC105170795	173	GO:0005739(mitochondrion);GO:0005774(vacuolar membrane);GO:0016021(integral component of membrane)	-	4	98-116	108
miR156g	gma-miR156g	LOC105178272	classical arabinogalactan protein 4-like	175	-	-	4	86-104	95
miR156g	ath-miR156g	LOC105158309	probable GMP synthase [glutamine-hydrolyzing]	176	GO:0005634(nucleus);GO:0006281(DNA repair);GO:0006284(base-excision repair);GO:0008725(DNA-3-methyladenine glycosylase activity)	ko03410(Base excision repair)	4	1083-1102	1093
miR156g	mtr-miR156g-5p	LOC105157725	serine/threonine protein phosphatase 2A 55 kDa regulatory subunit B beta isoform	202	GO:0000159(protein phosphatase type 2A complex);GO:0000166(nucleotide binding);GO:0005737(cytoplasm);GO:0005829(cytosol);GO:0006470(protein dephosphorylation);GO:0008601(protein phosphatase type 2A regulator activity)	ko03015(mRNA surveillance pathway)	4	829-849	840
miR156g	mtr-miR156g-5p	LOC105175555	squamosa promoter-binding protein 1	177	GO:0003677(DNA binding);GO:0003700(transcription factor activity, sequence-specific DNA binding);GO:0005634(nucleus);GO:0005737(cytoplasm);GO:0006351(transcription, DNA-templated);GO:0006355(regulation of transcription, DNA-templated);GO:0009908(flower development);GO:0010321(regulation of vegetative phase change);GO:0046872(metal ion binding)	ko04075(Plant hormone signal transduction)	1.5	889-909	900
miR156g	ath-miR156g	LOC105165399	squamosa promoter-binding protein 2-like	178	GO:0003677(DNA binding);GO:0003700(transcription factor activity, sequence-specific DNA binding);GO:0005634(nucleus);GO:0005737(cytoplasm);GO:0006351(transcription, DNA-templated);GO:0006355(regulation of transcription, DNA-templated);GO:0010321(regulation of vegetative phase change);GO:0046872(metal ion binding)	ko04075(Plant hormone signal transduction)	2.5	1137-1156	1147
miR156g	ath-miR156g	LOC105168427	squamosa promoter-binding-like protein 12	179	GO:0003677(DNA binding);GO:0003700(transcription factor activity, sequence-specific DNA binding);GO:0005634(nucleus);GO:0006351(transcription, DNA-templated);GO:0006355(regulation of transcription, DNA-templated);GO:0044212(transcription regulatory region DNA binding);GO:0046872(metal ion binding);GO:0048510(regulation of timing of transition from vegetative to reproductive phase);GO:0048653(anth…	ko04075(Plant hormone signal transduction)	2	1562-1581	1572
miR156g	gma-miR156g	LOC105168427	squamosa promoter-binding-like protein 12	180	GO:0003677(DNA binding);GO:0003700(transcription factor activity, sequence-specific DNA binding);GO:0005634(nucleus);GO:0006351(transcription, DNA-templated);GO:0006355(regulation of transcription, DNA-templated);GO:0044212(transcription regulatory region DNA binding);GO:0046872(metal ion binding);GO:0048510(regulation of timing of transition from vegetative to reproductive phase);GO:0048653(anth…	ko04075(Plant hormone signal transduction)	3	1560-1579	1570
miR156g	mtr-miR156g-5p	LOC105168427	squamosa promoter-binding-like protein 12	181	GO:0003677(DNA binding);GO:0003700(transcription factor activity, sequence-specific DNA binding);GO:0005634(nucleus);GO:0006351(transcription, DNA-templated);GO:0006355(regulation of transcription, DNA-templated);GO:0044212(transcription regulatory region DNA binding);GO:0046872(metal ion binding);GO:0048510(regulation of timing of transition from vegetative to reproductive phase);GO:0048653(anth…	ko04075(Plant hormone signal transduction)	2.5	1562-1582	1573
miR156g	ath-miR156g	LOC105168429	squamosa promoter-binding-like protein 12	182	GO:0003677(DNA binding);GO:0003700(transcription factor activity, sequence-specific DNA binding);GO:0005634(nucleus);GO:0006351(transcription, DNA-templated);GO:0006355(regulation of transcription, DNA-templated);GO:0044212(transcription regulatory region DNA binding);GO:0046872(metal ion binding);GO:0048510(regulation of timing of transition from vegetative to reproductive phase);GO:0048653(anth…	ko04075(Plant hormone signal transduction)	2	2666-2685	2676
miR156g	mtr-miR156g-5p	LOC105168429	squamosa promoter-binding-like protein 12	183	GO:0003677(DNA binding);GO:0003700(transcription factor activity, sequence-specific DNA binding);GO:0005634(nucleus);GO:0006351(transcription, DNA-templated);GO:0006355(regulation of transcription, DNA-templated);GO:0044212(transcription regulatory region DNA binding);GO:0046872(metal ion binding);GO:0048510(regulation of timing of transition from vegetative to reproductive phase);GO:0048653(anth…	ko04075(Plant hormone signal transduction)	2.5	2666-2686	2677
miR156g	ath-miR156g	LOC105173751	squamosa promoter-binding-like protein 12	184	GO:0003677(DNA binding);GO:0003700(transcription factor activity, sequence-specific DNA binding);GO:0005634(nucleus);GO:0006351(transcription, DNA-templated);GO:0006355(regulation of transcription, DNA-templated);GO:0044212(transcription regulatory region DNA binding);GO:0046872(metal ion binding);GO:0048510(regulation of timing of transition from vegetative to reproductive phase);GO:0048653(anth…	ko04075(Plant hormone signal transduction)	1	1594-1613	1604
miR156g	ath-miR156g	LOC105168679	squamosa promoter-binding-like protein 16	185	GO:0003677(DNA binding);GO:0003700(transcription factor activity, sequence-specific DNA binding);GO:0005634(nucleus);GO:0006351(transcription, DNA-templated);GO:0006355(regulation of transcription, DNA-templated);GO:0046872(metal ion binding);GO:0048653(anther development)	-	2	1930-1949	1940
miR156g	mtr-miR156g-5p	LOC105168679	squamosa promoter-binding-like protein 16	186	GO:0003677(DNA binding);GO:0003700(transcription factor activity, sequence-specific DNA binding);GO:0005634(nucleus);GO:0006351(transcription, DNA-templated);GO:0006355(regulation of transcription, DNA-templated);GO:0046872(metal ion binding);GO:0048653(anther development)	-	3.5	1930-1950	1941
miR156g	ath-miR156g	LOC105162507	squamosa promoter-binding-like protein 17	187	GO:0003677(DNA binding);GO:0003700(transcription factor activity, sequence-specific DNA binding);GO:0005634(nucleus);GO:0005737(cytoplasm);GO:0006351(transcription, DNA-templated);GO:0006355(regulation of transcription, DNA-templated);GO:0010228(vegetative to reproductive phase transition of meristem);GO:0046872(metal ion binding);GO:0048366(leaf development);GO:0048653(anther development);GO:200…	ko04075(Plant hormone signal transduction)	2	986-1005	996
miR156g	mtr-miR156g-5p	LOC105162507	squamosa promoter-binding-like protein 17	188	GO:0003677(DNA binding);GO:0003700(transcription factor activity, sequence-specific DNA binding);GO:0005634(nucleus);GO:0005737(cytoplasm);GO:0006351(transcription, DNA-templated);GO:0006355(regulation of transcription, DNA-templated);GO:0010228(vegetative to reproductive phase transition of meristem);GO:0046872(metal ion binding);GO:0048366(leaf development);GO:0048653(anther development);GO:200…	ko04075(Plant hormone signal transduction)	2.5	986-1006	997
miR156g	ath-miR156g	LOC105156710	squamosa promoter-binding-like protein 3	189	GO:0003677(DNA binding);GO:0003700(transcription factor activity, sequence-specific DNA binding);GO:0005634(nucleus);GO:0006351(transcription, DNA-templated);GO:0006355(regulation of transcription, DNA-templated);GO:0044212(transcription regulatory region DNA binding);GO:0046872(metal ion binding);GO:0048510(regulation of timing of transition from vegetative to reproductive phase);GO:0048653(anth…	ko04075(Plant hormone signal transduction)	2	1470-1489	1480
miR156g	mtr-miR156g-5p	LOC105156710	squamosa promoter-binding-like protein 3	190	GO:0003677(DNA binding);GO:0003700(transcription factor activity, sequence-specific DNA binding);GO:0005634(nucleus);GO:0006351(transcription, DNA-templated);GO:0006355(regulation of transcription, DNA-templated);GO:0044212(transcription regulatory region DNA binding);GO:0046872(metal ion binding);GO:0048510(regulation of timing of transition from vegetative to reproductive phase);GO:0048653(anth…	ko04075(Plant hormone signal transduction)	2.5	1470-1490	1481
miR156g	ath-miR156g	LOC105156476	squamosa promoter-binding-like protein 6	191	GO:0003677(DNA binding);GO:0003700(transcription factor activity, sequence-specific DNA binding);GO:0005634(nucleus);GO:0006351(transcription, DNA-templated);GO:0006355(regulation of transcription, DNA-templated);GO:0046872(metal ion binding);GO:0048653(anther development)	ko04075(Plant hormone signal transduction)	2	1372-1391	1382
miR156g	mtr-miR156g-5p	LOC105156476	squamosa promoter-binding-like protein 6	192	GO:0003677(DNA binding);GO:0003700(transcription factor activity, sequence-specific DNA binding);GO:0005634(nucleus);GO:0006351(transcription, DNA-templated);GO:0006355(regulation of transcription, DNA-templated);GO:0046872(metal ion binding);GO:0048653(anther development)	ko04075(Plant hormone signal transduction)	3	1372-1392	1383
miR156g	ath-miR156g	LOC105162326	squamosa promoter-binding-like protein 6	193	GO:0003677(DNA binding);GO:0003700(transcription factor activity, sequence-specific DNA binding);GO:0005634(nucleus);GO:0006351(transcription, DNA-templated);GO:0006355(regulation of transcription, DNA-templated);GO:0046872(metal ion binding);GO:0048653(anther development)	ko04075(Plant hormone signal transduction)	2	1785-1804	1795
miR156g	gma-miR156g	LOC105162326	squamosa promoter-binding-like protein 6	194	GO:0003677(DNA binding);GO:0003700(transcription factor activity, sequence-specific DNA binding);GO:0005634(nucleus);GO:0006351(transcription, DNA-templated);GO:0006355(regulation of transcription, DNA-templated);GO:0046872(metal ion binding);GO:0048653(anther development)	ko04075(Plant hormone signal transduction)	3	1783-1802	1793
miR156g	mtr-miR156g-5p	LOC105162326	squamosa promoter-binding-like protein 6	195	GO:0003677(DNA binding);GO:0003700(transcription factor activity, sequence-specific DNA binding);GO:0005634(nucleus);GO:0006351(transcription, DNA-templated);GO:0006355(regulation of transcription, DNA-templated);GO:0046872(metal ion binding);GO:0048653(anther development)	ko04075(Plant hormone signal transduction)	3	1785-1805	1796
miR156g	ath-miR156g	LOC105170831	squamosa promoter-binding-like protein 7	196	GO:0003677(DNA binding);GO:0003700(transcription factor activity, sequence-specific DNA binding);GO:0005634(nucleus);GO:0006351(transcription, DNA-templated);GO:0006355(regulation of transcription, DNA-templated);GO:0044212(transcription regulatory region DNA binding);GO:0046872(metal ion binding);GO:0048510(regulation of timing of transition from vegetative to reproductive phase);GO:0048653(anth…	ko04075(Plant hormone signal transduction)	2	1101-1120	1111
miR156g	mtr-miR156g-5p	LOC105170831	squamosa promoter-binding-like protein 7	197	GO:0003677(DNA binding);GO:0003700(transcription factor activity, sequence-specific DNA binding);GO:0005634(nucleus);GO:0006351(transcription, DNA-templated);GO:0006355(regulation of transcription, DNA-templated);GO:0044212(transcription regulatory region DNA binding);GO:0046872(metal ion binding);GO:0048510(regulation of timing of transition from vegetative to reproductive phase);GO:0048653(anth…	ko04075(Plant hormone signal transduction)	3.5	1101-1121	1112
miR156g	ath-miR156g	LOC105159697	squamosa promoter-binding-like protein 9	198	GO:0003677(DNA binding);GO:0003700(transcription factor activity, sequence-specific DNA binding);GO:0005634(nucleus);GO:0005737(cytoplasm);GO:0006351(transcription, DNA-templated);GO:0006355(regulation of transcription, DNA-templated);GO:0010228(vegetative to reproductive phase transition of meristem);GO:0046872(metal ion binding);GO:0048366(leaf development);GO:0048653(anther development);GO:200…	ko04075(Plant hormone signal transduction)	2	928-947	938
miR156g	mtr-miR156g-5p	LOC105159697	squamosa promoter-binding-like protein 9	199	GO:0003677(DNA binding);GO:0003700(transcription factor activity, sequence-specific DNA binding);GO:0005634(nucleus);GO:0005737(cytoplasm);GO:0006351(transcription, DNA-templated);GO:0006355(regulation of transcription, DNA-templated);GO:0010228(vegetative to reproductive phase transition of meristem);GO:0046872(metal ion binding);GO:0048366(leaf development);GO:0048653(anther development);GO:200…	ko04075(Plant hormone signal transduction)	2.5	928-948	939
miR156g	gma-miR156g	LOC105163038	uncharacterized LOC105163038	200	GO:0005634(nucleus);GO:0005737(cytoplasm);GO:0006338(chromatin remodeling);GO:0006355(regulation of transcription, DNA-templated);GO:0031011(Ino80 complex)	-	4	226-245	236
miR156g	gma-miR156g	LOC105174334	uncharacterized LOC105174334	201	GO:0016787(hydrolase activity)	-	4	40-58	49
miR156h	mtr-miR156h-3p	LOC105163349	APO protein 3	203	GO:0003723(RNA binding);GO:0005739(mitochondrion);GO:0008150(biological_process)	ko00500(Starch and sucrose metabolism)	3	859-880	871
miR156h	vvi-miR156h	LOC105173911	calcium-transporting ATPase 10	238	GO:0005388(calcium-transporting ATPase activity);GO:0005887(integral component of plasma membrane);GO:0043231(intracellular membrane-bounded organelle)	ko00190(Oxidative phosphorylation)	4	663-681	673
miR156h	vvi-miR156h	LOC105178272	classical arabinogalactan protein 4-like	204	-	-	4	87-106	97
miR156h	vvi-miR156h	LOC105163741	cysteine proteinase inhibitor A-like	205	GO:0004869(cysteine-type endopeptidase inhibitor activity);GO:0005515(protein binding);GO:0005576(extracellular region);GO:0005783(endoplasmic reticulum);GO:0005829(cytosol);GO:0006952(defense response);GO:0006972(hyperosmotic response);GO:0006979(response to oxidative stress);GO:0009409(response to cold);GO:0009414(response to water deprivation);GO:0050897(cobalt ion binding)	-	4	47-66	57
miR156h	ath-miR156h	LOC105165203	GATA transcription factor 15-like	206	GO:0000977(RNA polymerase II regulatory region sequence-specific DNA binding);GO:0001085(RNA polymerase II transcription factor binding);GO:0001228(transcriptional activator activity, RNA polymerase II transcription regulatory region sequence-specific binding);GO:0003682(chromatin binding);GO:0005634(nucleus);GO:0005667(transcription factor complex);GO:0030154(cell differentiation)	-	4	227-245	237
miR156h	ath-miR156h	LOC105169368	LOB domain-containing protein 37-like	207	GO:0005634(nucleus);GO:0008150(biological_process)	-	3.5	371-390	381
miR156h	mtr-miR156h-3p	LOC105171219	protein SCO1 homolog 2	208	GO:0003674(molecular_function);GO:0005739(mitochondrion);GO:0005743(mitochondrial inner membrane);GO:0016021(integral component of membrane);GO:0055070(copper ion homeostasis)	-	4	935-955	946
miR156h	vvi-miR156h	LOC105160277	ribosome-binding factor PSRP1	209	GO:0003735(structural constituent of ribosome);GO:0005840(ribosome);GO:0006412(translation);GO:0009507(chloroplast);GO:0009534(chloroplast thylakoid);GO:0009570(chloroplast stroma);GO:0044238(primary metabolic process)	-	4	439-459	450
miR156h	vvi-miR156h	LOC105165399	squamosa promoter-binding protein 2-like	210	GO:0003677(DNA binding);GO:0003700(transcription factor activity, sequence-specific DNA binding);GO:0005634(nucleus);GO:0005737(cytoplasm);GO:0006351(transcription, DNA-templated);GO:0006355(regulation of transcription, DNA-templated);GO:0010321(regulation of vegetative phase change);GO:0046872(metal ion binding)	ko04075(Plant hormone signal transduction)	2.5	1137-1156	1147
miR156h	ath-miR156h	LOC105168427	squamosa promoter-binding-like protein 12	211	GO:0003677(DNA binding);GO:0003700(transcription factor activity, sequence-specific DNA binding);GO:0005634(nucleus);GO:0006351(transcription, DNA-templated);GO:0006355(regulation of transcription, DNA-templated);GO:0044212(transcription regulatory region DNA binding);GO:0046872(metal ion binding);GO:0048510(regulation of timing of transition from vegetative to reproductive phase);GO:0048653(anth…	ko04075(Plant hormone signal transduction)	2	1562-1581	1572
miR156h	vvi-miR156h	LOC105168427	squamosa promoter-binding-like protein 12	212	GO:0003677(DNA binding);GO:0003700(transcription factor activity, sequence-specific DNA binding);GO:0005634(nucleus);GO:0006351(transcription, DNA-templated);GO:0006355(regulation of transcription, DNA-templated);GO:0044212(transcription regulatory region DNA binding);GO:0046872(metal ion binding);GO:0048510(regulation of timing of transition from vegetative to reproductive phase);GO:0048653(anth…	ko04075(Plant hormone signal transduction)	0.5	1562-1581	1572
miR156h	ath-miR156h	LOC105168429	squamosa promoter-binding-like protein 12	213	GO:0003677(DNA binding);GO:0003700(transcription factor activity, sequence-specific DNA binding);GO:0005634(nucleus);GO:0006351(transcription, DNA-templated);GO:0006355(regulation of transcription, DNA-templated);GO:0044212(transcription regulatory region DNA binding);GO:0046872(metal ion binding);GO:0048510(regulation of timing of transition from vegetative to reproductive phase);GO:0048653(anth…	ko04075(Plant hormone signal transduction)	2	2666-2685	2676
miR156h	vvi-miR156h	LOC105168429	squamosa promoter-binding-like protein 12	214	GO:0003677(DNA binding);GO:0003700(transcription factor activity, sequence-specific DNA binding);GO:0005634(nucleus);GO:0006351(transcription, DNA-templated);GO:0006355(regulation of transcription, DNA-templated);GO:0044212(transcription regulatory region DNA binding);GO:0046872(metal ion binding);GO:0048510(regulation of timing of transition from vegetative to reproductive phase);GO:0048653(anth…	ko04075(Plant hormone signal transduction)	0.5	2666-2685	2676
miR156h	ath-miR156h	LOC105173751	squamosa promoter-binding-like protein 12	215	GO:0003677(DNA binding);GO:0003700(transcription factor activity, sequence-specific DNA binding);GO:0005634(nucleus);GO:0006351(transcription, DNA-templated);GO:0006355(regulation of transcription, DNA-templated);GO:0044212(transcription regulatory region DNA binding);GO:0046872(metal ion binding);GO:0048510(regulation of timing of transition from vegetative to reproductive phase);GO:0048653(anth…	ko04075(Plant hormone signal transduction)	3	1594-1613	1604
miR156h	vvi-miR156h	LOC105173751	squamosa promoter-binding-like protein 12	216	GO:0003677(DNA binding);GO:0003700(transcription factor activity, sequence-specific DNA binding);GO:0005634(nucleus);GO:0006351(transcription, DNA-templated);GO:0006355(regulation of transcription, DNA-templated);GO:0044212(transcription regulatory region DNA binding);GO:0046872(metal ion binding);GO:0048510(regulation of timing of transition from vegetative to reproductive phase);GO:0048653(anth…	ko04075(Plant hormone signal transduction)	1.5	1594-1613	1604
miR156h	ath-miR156h	LOC105168679	squamosa promoter-binding-like protein 16	217	GO:0003677(DNA binding);GO:0003700(transcription factor activity, sequence-specific DNA binding);GO:0005634(nucleus);GO:0006351(transcription, DNA-templated);GO:0006355(regulation of transcription, DNA-templated);GO:0046872(metal ion binding);GO:0048653(anther development)	-	2	1930-1949	1940
miR156h	vvi-miR156h	LOC105168679	squamosa promoter-binding-like protein 16	218	GO:0003677(DNA binding);GO:0003700(transcription factor activity, sequence-specific DNA binding);GO:0005634(nucleus);GO:0006351(transcription, DNA-templated);GO:0006355(regulation of transcription, DNA-templated);GO:0046872(metal ion binding);GO:0048653(anther development)	-	0.5	1930-1949	1940
miR156h	ath-miR156h	LOC105162507	squamosa promoter-binding-like protein 17	219	GO:0003677(DNA binding);GO:0003700(transcription factor activity, sequence-specific DNA binding);GO:0005634(nucleus);GO:0005737(cytoplasm);GO:0006351(transcription, DNA-templated);GO:0006355(regulation of transcription, DNA-templated);GO:0010228(vegetative to reproductive phase transition of meristem);GO:0046872(metal ion binding);GO:0048366(leaf development);GO:0048653(anther development);GO:200…	ko04075(Plant hormone signal transduction)	2	986-1005	996
miR156h	vvi-miR156h	LOC105162507	squamosa promoter-binding-like protein 17	220	GO:0003677(DNA binding);GO:0003700(transcription factor activity, sequence-specific DNA binding);GO:0005634(nucleus);GO:0005737(cytoplasm);GO:0006351(transcription, DNA-templated);GO:0006355(regulation of transcription, DNA-templated);GO:0010228(vegetative to reproductive phase transition of meristem);GO:0046872(metal ion binding);GO:0048366(leaf development);GO:0048653(anther development);GO:200…	ko04075(Plant hormone signal transduction)	0.5	986-1005	996
miR156h	ath-miR156h	LOC105156710	squamosa promoter-binding-like protein 3	221	GO:0003677(DNA binding);GO:0003700(transcription factor activity, sequence-specific DNA binding);GO:0005634(nucleus);GO:0006351(transcription, DNA-templated);GO:0006355(regulation of transcription, DNA-templated);GO:0044212(transcription regulatory region DNA binding);GO:0046872(metal ion binding);GO:0048510(regulation of timing of transition from vegetative to reproductive phase);GO:0048653(anth…	ko04075(Plant hormone signal transduction)	2	1470-1489	1480
miR156h	vvi-miR156h	LOC105156710	squamosa promoter-binding-like protein 3	222	GO:0003677(DNA binding);GO:0003700(transcription factor activity, sequence-specific DNA binding);GO:0005634(nucleus);GO:0006351(transcription, DNA-templated);GO:0006355(regulation of transcription, DNA-templated);GO:0044212(transcription regulatory region DNA binding);GO:0046872(metal ion binding);GO:0048510(regulation of timing of transition from vegetative to reproductive phase);GO:0048653(anth…	ko04075(Plant hormone signal transduction)	0.5	1470-1489	1480
miR156h	ath-miR156h	LOC105156476	squamosa promoter-binding-like protein 6	223	GO:0003677(DNA binding);GO:0003700(transcription factor activity, sequence-specific DNA binding);GO:0005634(nucleus);GO:0006351(transcription, DNA-templated);GO:0006355(regulation of transcription, DNA-templated);GO:0046872(metal ion binding);GO:0048653(anther development)	ko04075(Plant hormone signal transduction)	2	1372-1391	1382
miR156h	vvi-miR156h	LOC105156476	squamosa promoter-binding-like protein 6	224	GO:0003677(DNA binding);GO:0003700(transcription factor activity, sequence-specific DNA binding);GO:0005634(nucleus);GO:0006351(transcription, DNA-templated);GO:0006355(regulation of transcription, DNA-templated);GO:0046872(metal ion binding);GO:0048653(anther development)	ko04075(Plant hormone signal transduction)	0.5	1372-1391	1382
miR156h	ath-miR156h	LOC105162326	squamosa promoter-binding-like protein 6	225	GO:0003677(DNA binding);GO:0003700(transcription factor activity, sequence-specific DNA binding);GO:0005634(nucleus);GO:0006351(transcription, DNA-templated);GO:0006355(regulation of transcription, DNA-templated);GO:0046872(metal ion binding);GO:0048653(anther development)	ko04075(Plant hormone signal transduction)	2	1785-1804	1795
miR156h	vvi-miR156h	LOC105162326	squamosa promoter-binding-like protein 6	226	GO:0003677(DNA binding);GO:0003700(transcription factor activity, sequence-specific DNA binding);GO:0005634(nucleus);GO:0006351(transcription, DNA-templated);GO:0006355(regulation of transcription, DNA-templated);GO:0046872(metal ion binding);GO:0048653(anther development)	ko04075(Plant hormone signal transduction)	0.5	1785-1804	1795
miR156h	ath-miR156h	LOC105170831	squamosa promoter-binding-like protein 7	227	GO:0003677(DNA binding);GO:0003700(transcription factor activity, sequence-specific DNA binding);GO:0005634(nucleus);GO:0006351(transcription, DNA-templated);GO:0006355(regulation of transcription, DNA-templated);GO:0044212(transcription regulatory region DNA binding);GO:0046872(metal ion binding);GO:0048510(regulation of timing of transition from vegetative to reproductive phase);GO:0048653(anth…	ko04075(Plant hormone signal transduction)	2	1101-1120	1111
miR156h	vvi-miR156h	LOC105170831	squamosa promoter-binding-like protein 7	228	GO:0003677(DNA binding);GO:0003700(transcription factor activity, sequence-specific DNA binding);GO:0005634(nucleus);GO:0006351(transcription, DNA-templated);GO:0006355(regulation of transcription, DNA-templated);GO:0044212(transcription regulatory region DNA binding);GO:0046872(metal ion binding);GO:0048510(regulation of timing of transition from vegetative to reproductive phase);GO:0048653(anth…	ko04075(Plant hormone signal transduction)	0.5	1101-1120	1111
miR156h	ath-miR156h	LOC105159697	squamosa promoter-binding-like protein 9	229	GO:0003677(DNA binding);GO:0003700(transcription factor activity, sequence-specific DNA binding);GO:0005634(nucleus);GO:0005737(cytoplasm);GO:0006351(transcription, DNA-templated);GO:0006355(regulation of transcription, DNA-templated);GO:0010228(vegetative to reproductive phase transition of meristem);GO:0046872(metal ion binding);GO:0048366(leaf development);GO:0048653(anther development);GO:200…	ko04075(Plant hormone signal transduction)	2	928-947	938
miR156h	vvi-miR156h	LOC105159697	squamosa promoter-binding-like protein 9	230	GO:0003677(DNA binding);GO:0003700(transcription factor activity, sequence-specific DNA binding);GO:0005634(nucleus);GO:0005737(cytoplasm);GO:0006351(transcription, DNA-templated);GO:0006355(regulation of transcription, DNA-templated);GO:0010228(vegetative to reproductive phase transition of meristem);GO:0046872(metal ion binding);GO:0048366(leaf development);GO:0048653(anther development);GO:200…	ko04075(Plant hormone signal transduction)	0.5	928-947	938
miR156h	ath-miR156h	LOC105162928	transmembrane 9 superfamily member 9-like	231	GO:0016021(integral component of membrane)	-	4	2300-2319	2310
miR156h	vvi-miR156h	LOC105162928	transmembrane 9 superfamily member 9-like	232	GO:0016021(integral component of membrane)	-	4	2300-2319	2310
miR156h	mtr-miR156h-3p	LOC105156888	ubiquitin-like-specific protease ESD4	237	GO:0004175(endopeptidase activity);GO:0005634(nucleus);GO:0016926(protein desumoylation);GO:0016929(SUMO-specific protease activity)	ko00190(Oxidative phosphorylation)	4	994-1013	1004
miR156h	mtr-miR156h-3p	LOC105157824	uncharacterized LOC105157824	233	GO:0003674(molecular_function);GO:0005634(nucleus)	-	3.5	1497-1518	1509
miR156h	ath-miR156h	LOC105172743	uncharacterized LOC105172743	234	GO:0000149(SNARE binding);GO:0000323(lytic vacuole);GO:0005768(endosome);GO:0035493(SNARE complex assembly);GO:0060627(regulation of vesicle-mediated transport)	-	3	137-156	147
miR156h	ath-miR156h	LOC105178762	uncharacterized LOC105178762	235	-	-	4	235-253	244
miR156h	mtr-miR156h-3p	LOC105160828	wound-induced protein 1	236	GO:0003674(molecular_function);GO:0005575(cellular_component);GO:0008150(biological_process)	-	2.5	616-635	626
miR156i	ath-miR156i	LOC105163945	asparagine synthetase [glutamine-hydrolyzing]	254	GO:0004066(asparagine synthase (glutamine-hydrolyzing) activity);GO:0005829(cytosol);GO:0006529(asparagine biosynthetic process);GO:0006541(glutamine metabolic process);GO:0009646(response to absence of light);GO:0042803(protein homodimerization activity)	ko00250(Alanine, aspartate and glutamate metabolism)	4	114-132	123
miR156i	ath-miR156i	LOC105178272	classical arabinogalactan protein 4-like	239	-	-	2	88-106	97
miR156i	ath-miR156i	LOC105169051	cullin-associated NEDD8-dissociated protein 1	255	GO:0005634(nucleus);GO:0010265(SCF complex assembly);GO:0016567(protein ubiquitination)	ko03060(Protein export);ko04141(Protein processing in endoplasmic reticulum)	4	4159-4178	4169
miR156i	ath-miR156i	LOC105170642	methylsterol monooxygenase 2-2	256	GO:0000254(C-4 methylsterol oxidase activity);GO:0005506(iron ion binding);GO:0005783(endoplasmic reticulum);GO:0005789(endoplasmic reticulum membrane);GO:0006633(fatty acid biosynthetic process);GO:0009793(embryo development ending in seed dormancy);GO:0009941(chloroplast envelope);GO:0016021(integral component of membrane);GO:0016126(sterol biosynthetic process);GO:0080065(4-alpha-methyl-delta7…	ko00100(Steroid biosynthesis)	4	252-272	262
miR156i	ath-miR156i	LOC105158309	probable GMP synthase [glutamine-hydrolyzing]	240	GO:0005634(nucleus);GO:0006281(DNA repair);GO:0006284(base-excision repair);GO:0008725(DNA-3-methyladenine glycosylase activity)	ko03410(Base excision repair)	3.5	1083-1102	1093
miR156i	ath-miR156i	LOC105179475	probable LRR receptor-like serine/threonine-protein kinase At2g24230	257	GO:0004672(protein kinase activity);GO:0004674(protein serine/threonine kinase activity);GO:0005524(ATP binding);GO:0005886(plasma membrane);GO:0006468(protein phosphorylation);GO:0007169(transmembrane receptor protein tyrosine kinase signaling pathway);GO:0009793(embryo development ending in seed dormancy);GO:0016021(integral component of membrane)	ko04075(Plant hormone signal transduction)	4	130-148	139
miR156i	ath-miR156i	LOC105175984	serine protease SPPA	241	GO:0004252(serine-type endopeptidase activity);GO:0005886(plasma membrane);GO:0006465(signal peptide processing);GO:0006508(proteolysis);GO:0009507(chloroplast);GO:0009534(chloroplast thylakoid);GO:0009535(chloroplast thylakoid membrane);GO:0009570(chloroplast stroma);GO:0009642(response to light intensity);GO:0009941(chloroplast envelope);GO:0016021(integral component of membrane)	-	4	419-437	428
miR156i	ath-miR156i	LOC105165399	squamosa promoter-binding protein 2-like	242	GO:0003677(DNA binding);GO:0003700(transcription factor activity, sequence-specific DNA binding);GO:0005634(nucleus);GO:0005737(cytoplasm);GO:0006351(transcription, DNA-templated);GO:0006355(regulation of transcription, DNA-templated);GO:0010321(regulation of vegetative phase change);GO:0046872(metal ion binding)	ko04075(Plant hormone signal transduction)	2	1137-1156	1147
miR156i	ath-miR156i	LOC105168427	squamosa promoter-binding-like protein 12	243	GO:0003677(DNA binding);GO:0003700(transcription factor activity, sequence-specific DNA binding);GO:0005634(nucleus);GO:0006351(transcription, DNA-templated);GO:0006355(regulation of transcription, DNA-templated);GO:0044212(transcription regulatory region DNA binding);GO:0046872(metal ion binding);GO:0048510(regulation of timing of transition from vegetative to reproductive phase);GO:0048653(anth…	ko04075(Plant hormone signal transduction)	1	1562-1581	1572
miR156i	ath-miR156i	LOC105168429	squamosa promoter-binding-like protein 12	244	GO:0003677(DNA binding);GO:0003700(transcription factor activity, sequence-specific DNA binding);GO:0005634(nucleus);GO:0006351(transcription, DNA-templated);GO:0006355(regulation of transcription, DNA-templated);GO:0044212(transcription regulatory region DNA binding);GO:0046872(metal ion binding);GO:0048510(regulation of timing of transition from vegetative to reproductive phase);GO:0048653(anth…	ko04075(Plant hormone signal transduction)	1	2666-2685	2676
miR156i	ath-miR156i	LOC105173751	squamosa promoter-binding-like protein 12	245	GO:0003677(DNA binding);GO:0003700(transcription factor activity, sequence-specific DNA binding);GO:0005634(nucleus);GO:0006351(transcription, DNA-templated);GO:0006355(regulation of transcription, DNA-templated);GO:0044212(transcription regulatory region DNA binding);GO:0046872(metal ion binding);GO:0048510(regulation of timing of transition from vegetative to reproductive phase);GO:0048653(anth…	ko04075(Plant hormone signal transduction)	2	1594-1613	1604
miR156i	ath-miR156i	LOC105168679	squamosa promoter-binding-like protein 16	246	GO:0003677(DNA binding);GO:0003700(transcription factor activity, sequence-specific DNA binding);GO:0005634(nucleus);GO:0006351(transcription, DNA-templated);GO:0006355(regulation of transcription, DNA-templated);GO:0046872(metal ion binding);GO:0048653(anther development)	-	1	1930-1949	1940
miR156i	ath-miR156i	LOC105162507	squamosa promoter-binding-like protein 17	247	GO:0003677(DNA binding);GO:0003700(transcription factor activity, sequence-specific DNA binding);GO:0005634(nucleus);GO:0005737(cytoplasm);GO:0006351(transcription, DNA-templated);GO:0006355(regulation of transcription, DNA-templated);GO:0010228(vegetative to reproductive phase transition of meristem);GO:0046872(metal ion binding);GO:0048366(leaf development);GO:0048653(anther development);GO:200…	ko04075(Plant hormone signal transduction)	1	986-1005	996
miR156i	ath-miR156i	LOC105156710	squamosa promoter-binding-like protein 3	248	GO:0003677(DNA binding);GO:0003700(transcription factor activity, sequence-specific DNA binding);GO:0005634(nucleus);GO:0006351(transcription, DNA-templated);GO:0006355(regulation of transcription, DNA-templated);GO:0044212(transcription regulatory region DNA binding);GO:0046872(metal ion binding);GO:0048510(regulation of timing of transition from vegetative to reproductive phase);GO:0048653(anth…	ko04075(Plant hormone signal transduction)	1	1470-1489	1480
miR156i	ath-miR156i	LOC105156476	squamosa promoter-binding-like protein 6	249	GO:0003677(DNA binding);GO:0003700(transcription factor activity, sequence-specific DNA binding);GO:0005634(nucleus);GO:0006351(transcription, DNA-templated);GO:0006355(regulation of transcription, DNA-templated);GO:0046872(metal ion binding);GO:0048653(anther development)	ko04075(Plant hormone signal transduction)	1	1372-1391	1382
miR156i	ath-miR156i	LOC105162326	squamosa promoter-binding-like protein 6	250	GO:0003677(DNA binding);GO:0003700(transcription factor activity, sequence-specific DNA binding);GO:0005634(nucleus);GO:0006351(transcription, DNA-templated);GO:0006355(regulation of transcription, DNA-templated);GO:0046872(metal ion binding);GO:0048653(anther development)	ko04075(Plant hormone signal transduction)	1	1785-1804	1795
miR156i	ath-miR156i	LOC105170831	squamosa promoter-binding-like protein 7	251	GO:0003677(DNA binding);GO:0003700(transcription factor activity, sequence-specific DNA binding);GO:0005634(nucleus);GO:0006351(transcription, DNA-templated);GO:0006355(regulation of transcription, DNA-templated);GO:0044212(transcription regulatory region DNA binding);GO:0046872(metal ion binding);GO:0048510(regulation of timing of transition from vegetative to reproductive phase);GO:0048653(anth…	ko04075(Plant hormone signal transduction)	1	1101-1120	1111
miR156i	ath-miR156i	LOC105159697	squamosa promoter-binding-like protein 9	252	GO:0003677(DNA binding);GO:0003700(transcription factor activity, sequence-specific DNA binding);GO:0005634(nucleus);GO:0005737(cytoplasm);GO:0006351(transcription, DNA-templated);GO:0006355(regulation of transcription, DNA-templated);GO:0010228(vegetative to reproductive phase transition of meristem);GO:0046872(metal ion binding);GO:0048366(leaf development);GO:0048653(anther development);GO:200…	ko04075(Plant hormone signal transduction)	1	928-947	938
miR156i	ath-miR156i	LOC105166882	stearoyl-[acyl-carrier-protein] 9-desaturase	253	GO:0006633(fatty acid biosynthetic process);GO:0009507(chloroplast);GO:0009570(chloroplast stroma);GO:0045300(acyl-[acyl-carrier-protein] desaturase activity);GO:0046872(metal ion binding);GO:0055114(oxidation-reduction process)	ko01212(Fatty acid metabolism);ko00061(Fatty acid biosynthesis);ko01040(Biosynthesis of unsaturated fatty acids)	4	114-132	124
miR156j	mtr-miR156j	LOC105165188	ATP-dependent Clp protease proteolytic subunit 5	258	GO:0004252(serine-type endopeptidase activity);GO:0006508(proteolysis);GO:0009507(chloroplast);GO:0009532(plastid stroma);GO:0009534(chloroplast thylakoid);GO:0009570(chloroplast stroma);GO:0009579(thylakoid);GO:0009840(chloroplastic endopeptidase Clp complex);GO:0009941(chloroplast envelope)	-	4	185-203	194
miR156j	ath-miR156j	LOC105178272	classical arabinogalactan protein 4-like	259	-	-	4	87-106	97
miR156j	mtr-miR156j	LOC105157913	mannosyl-oligosaccharide 1	285	GO:0000139(Golgi membrane);GO:0004571(mannosyl-oligosaccharide 1,2-alpha-mannosidase activity);GO:0005783(endoplasmic reticulum);GO:0006491(N-glycan processing)	ko00510(N-Glycan biosynthesis);ko04141(Protein processing in endoplasmic reticulum)	3.5	1878-1897	1888
miR156j	mtr-miR156j	LOC105170987	phosphatidate cytidylyltransferase 5	260	GO:0004605(phosphatidate cytidylyltransferase activity);GO:0006655(phosphatidylglycerol biosynthetic process);GO:0016020(membrane);GO:0016024(CDP-diacylglycerol biosynthetic process)	ko00564(Glycerophospholipid metabolism);ko04070(Phosphatidylinositol signaling system)	3.5	1206-1225	1216
miR156j	mtr-miR156j	LOC105158690	signal peptide peptidase-like 3	261	GO:0005765(lysosomal membrane);GO:0006465(signal peptide processing);GO:0030660(Golgi-associated vesicle membrane);GO:0033619(membrane protein proteolysis);GO:0042500(aspartic endopeptidase activity, intramembrane cleaving);GO:0071458(integral component of cytoplasmic side of endoplasmic reticulum membrane);GO:0071556(integral component of lumenal side of endoplasmic reticulum membrane)	-	3	570-589	580
miR156j	ath-miR156j	LOC105165399	squamosa promoter-binding protein 2-like	262	GO:0003677(DNA binding);GO:0003700(transcription factor activity, sequence-specific DNA binding);GO:0005634(nucleus);GO:0005737(cytoplasm);GO:0006351(transcription, DNA-templated);GO:0006355(regulation of transcription, DNA-templated);GO:0010321(regulation of vegetative phase change);GO:0046872(metal ion binding)	ko04075(Plant hormone signal transduction)	2.5	1137-1156	1147
miR156j	mtr-miR156j	LOC105165399	squamosa promoter-binding protein 2-like	263	GO:0003677(DNA binding);GO:0003700(transcription factor activity, sequence-specific DNA binding);GO:0005634(nucleus);GO:0005737(cytoplasm);GO:0006351(transcription, DNA-templated);GO:0006355(regulation of transcription, DNA-templated);GO:0010321(regulation of vegetative phase change);GO:0046872(metal ion binding)	ko04075(Plant hormone signal transduction)	2.5	1137-1156	1147
miR156j	ath-miR156j	LOC105168427	squamosa promoter-binding-like protein 12	264	GO:0003677(DNA binding);GO:0003700(transcription factor activity, sequence-specific DNA binding);GO:0005634(nucleus);GO:0006351(transcription, DNA-templated);GO:0006355(regulation of transcription, DNA-templated);GO:0044212(transcription regulatory region DNA binding);GO:0046872(metal ion binding);GO:0048510(regulation of timing of transition from vegetative to reproductive phase);GO:0048653(anth…	ko04075(Plant hormone signal transduction)	0	1562-1581	1572
miR156j	mtr-miR156j	LOC105168427	squamosa promoter-binding-like protein 12	265	GO:0003677(DNA binding);GO:0003700(transcription factor activity, sequence-specific DNA binding);GO:0005634(nucleus);GO:0006351(transcription, DNA-templated);GO:0006355(regulation of transcription, DNA-templated);GO:0044212(transcription regulatory region DNA binding);GO:0046872(metal ion binding);GO:0048510(regulation of timing of transition from vegetative to reproductive phase);GO:0048653(anth…	ko04075(Plant hormone signal transduction)	2	1562-1581	1572
miR156j	ath-miR156j	LOC105168429	squamosa promoter-binding-like protein 12	266	GO:0003677(DNA binding);GO:0003700(transcription factor activity, sequence-specific DNA binding);GO:0005634(nucleus);GO:0006351(transcription, DNA-templated);GO:0006355(regulation of transcription, DNA-templated);GO:0044212(transcription regulatory region DNA binding);GO:0046872(metal ion binding);GO:0048510(regulation of timing of transition from vegetative to reproductive phase);GO:0048653(anth…	ko04075(Plant hormone signal transduction)	0	2666-2685	2676
miR156j	mtr-miR156j	LOC105168429	squamosa promoter-binding-like protein 12	267	GO:0003677(DNA binding);GO:0003700(transcription factor activity, sequence-specific DNA binding);GO:0005634(nucleus);GO:0006351(transcription, DNA-templated);GO:0006355(regulation of transcription, DNA-templated);GO:0044212(transcription regulatory region DNA binding);GO:0046872(metal ion binding);GO:0048510(regulation of timing of transition from vegetative to reproductive phase);GO:0048653(anth…	ko04075(Plant hormone signal transduction)	2	2666-2685	2676
miR156j	ath-miR156j	LOC105173751	squamosa promoter-binding-like protein 12	268	GO:0003677(DNA binding);GO:0003700(transcription factor activity, sequence-specific DNA binding);GO:0005634(nucleus);GO:0006351(transcription, DNA-templated);GO:0006355(regulation of transcription, DNA-templated);GO:0044212(transcription regulatory region DNA binding);GO:0046872(metal ion binding);GO:0048510(regulation of timing of transition from vegetative to reproductive phase);GO:0048653(anth…	ko04075(Plant hormone signal transduction)	1	1594-1613	1604
miR156j	mtr-miR156j	LOC105173751	squamosa promoter-binding-like protein 12	269	GO:0003677(DNA binding);GO:0003700(transcription factor activity, sequence-specific DNA binding);GO:0005634(nucleus);GO:0006351(transcription, DNA-templated);GO:0006355(regulation of transcription, DNA-templated);GO:0044212(transcription regulatory region DNA binding);GO:0046872(metal ion binding);GO:0048510(regulation of timing of transition from vegetative to reproductive phase);GO:0048653(anth…	ko04075(Plant hormone signal transduction)	1	1594-1613	1604
miR156j	ath-miR156j	LOC105168679	squamosa promoter-binding-like protein 16	270	GO:0003677(DNA binding);GO:0003700(transcription factor activity, sequence-specific DNA binding);GO:0005634(nucleus);GO:0006351(transcription, DNA-templated);GO:0006355(regulation of transcription, DNA-templated);GO:0046872(metal ion binding);GO:0048653(anther development)	-	0	1930-1949	1940
miR156j	mtr-miR156j	LOC105168679	squamosa promoter-binding-like protein 16	271	GO:0003677(DNA binding);GO:0003700(transcription factor activity, sequence-specific DNA binding);GO:0005634(nucleus);GO:0006351(transcription, DNA-templated);GO:0006355(regulation of transcription, DNA-templated);GO:0046872(metal ion binding);GO:0048653(anther development)	-	2	1930-1949	1940
miR156j	ath-miR156j	LOC105162507	squamosa promoter-binding-like protein 17	272	GO:0003677(DNA binding);GO:0003700(transcription factor activity, sequence-specific DNA binding);GO:0005634(nucleus);GO:0005737(cytoplasm);GO:0006351(transcription, DNA-templated);GO:0006355(regulation of transcription, DNA-templated);GO:0010228(vegetative to reproductive phase transition of meristem);GO:0046872(metal ion binding);GO:0048366(leaf development);GO:0048653(anther development);GO:200…	ko04075(Plant hormone signal transduction)	0	986-1005	996
miR156j	mtr-miR156j	LOC105162507	squamosa promoter-binding-like protein 17	273	GO:0003677(DNA binding);GO:0003700(transcription factor activity, sequence-specific DNA binding);GO:0005634(nucleus);GO:0005737(cytoplasm);GO:0006351(transcription, DNA-templated);GO:0006355(regulation of transcription, DNA-templated);GO:0010228(vegetative to reproductive phase transition of meristem);GO:0046872(metal ion binding);GO:0048366(leaf development);GO:0048653(anther development);GO:200…	ko04075(Plant hormone signal transduction)	2	986-1005	996
miR156j	ath-miR156j	LOC105156710	squamosa promoter-binding-like protein 3	274	GO:0003677(DNA binding);GO:0003700(transcription factor activity, sequence-specific DNA binding);GO:0005634(nucleus);GO:0006351(transcription, DNA-templated);GO:0006355(regulation of transcription, DNA-templated);GO:0044212(transcription regulatory region DNA binding);GO:0046872(metal ion binding);GO:0048510(regulation of timing of transition from vegetative to reproductive phase);GO:0048653(anth…	ko04075(Plant hormone signal transduction)	0	1470-1489	1480
miR156j	mtr-miR156j	LOC105156710	squamosa promoter-binding-like protein 3	275	GO:0003677(DNA binding);GO:0003700(transcription factor activity, sequence-specific DNA binding);GO:0005634(nucleus);GO:0006351(transcription, DNA-templated);GO:0006355(regulation of transcription, DNA-templated);GO:0044212(transcription regulatory region DNA binding);GO:0046872(metal ion binding);GO:0048510(regulation of timing of transition from vegetative to reproductive phase);GO:0048653(anth…	ko04075(Plant hormone signal transduction)	2	1470-1489	1480
miR156j	ath-miR156j	LOC105156476	squamosa promoter-binding-like protein 6	276	GO:0003677(DNA binding);GO:0003700(transcription factor activity, sequence-specific DNA binding);GO:0005634(nucleus);GO:0006351(transcription, DNA-templated);GO:0006355(regulation of transcription, DNA-templated);GO:0046872(metal ion binding);GO:0048653(anther development)	ko04075(Plant hormone signal transduction)	0	1372-1391	1382
miR156j	mtr-miR156j	LOC105156476	squamosa promoter-binding-like protein 6	277	GO:0003677(DNA binding);GO:0003700(transcription factor activity, sequence-specific DNA binding);GO:0005634(nucleus);GO:0006351(transcription, DNA-templated);GO:0006355(regulation of transcription, DNA-templated);GO:0046872(metal ion binding);GO:0048653(anther development)	ko04075(Plant hormone signal transduction)	2	1372-1391	1382
miR156j	ath-miR156j	LOC105162326	squamosa promoter-binding-like protein 6	278	GO:0003677(DNA binding);GO:0003700(transcription factor activity, sequence-specific DNA binding);GO:0005634(nucleus);GO:0006351(transcription, DNA-templated);GO:0006355(regulation of transcription, DNA-templated);GO:0046872(metal ion binding);GO:0048653(anther development)	ko04075(Plant hormone signal transduction)	0	1785-1804	1795
miR156j	mtr-miR156j	LOC105162326	squamosa promoter-binding-like protein 6	279	GO:0003677(DNA binding);GO:0003700(transcription factor activity, sequence-specific DNA binding);GO:0005634(nucleus);GO:0006351(transcription, DNA-templated);GO:0006355(regulation of transcription, DNA-templated);GO:0046872(metal ion binding);GO:0048653(anther development)	ko04075(Plant hormone signal transduction)	2	1785-1804	1795
miR156j	ath-miR156j	LOC105170831	squamosa promoter-binding-like protein 7	280	GO:0003677(DNA binding);GO:0003700(transcription factor activity, sequence-specific DNA binding);GO:0005634(nucleus);GO:0006351(transcription, DNA-templated);GO:0006355(regulation of transcription, DNA-templated);GO:0044212(transcription regulatory region DNA binding);GO:0046872(metal ion binding);GO:0048510(regulation of timing of transition from vegetative to reproductive phase);GO:0048653(anth…	ko04075(Plant hormone signal transduction)	0	1101-1120	1111
miR156j	mtr-miR156j	LOC105170831	squamosa promoter-binding-like protein 7	281	GO:0003677(DNA binding);GO:0003700(transcription factor activity, sequence-specific DNA binding);GO:0005634(nucleus);GO:0006351(transcription, DNA-templated);GO:0006355(regulation of transcription, DNA-templated);GO:0044212(transcription regulatory region DNA binding);GO:0046872(metal ion binding);GO:0048510(regulation of timing of transition from vegetative to reproductive phase);GO:0048653(anth…	ko04075(Plant hormone signal transduction)	2	1101-1120	1111
miR156j	ath-miR156j	LOC105159697	squamosa promoter-binding-like protein 9	282	GO:0003677(DNA binding);GO:0003700(transcription factor activity, sequence-specific DNA binding);GO:0005634(nucleus);GO:0005737(cytoplasm);GO:0006351(transcription, DNA-templated);GO:0006355(regulation of transcription, DNA-templated);GO:0010228(vegetative to reproductive phase transition of meristem);GO:0046872(metal ion binding);GO:0048366(leaf development);GO:0048653(anther development);GO:200…	ko04075(Plant hormone signal transduction)	0	928-947	938
miR156j	mtr-miR156j	LOC105159697	squamosa promoter-binding-like protein 9	283	GO:0003677(DNA binding);GO:0003700(transcription factor activity, sequence-specific DNA binding);GO:0005634(nucleus);GO:0005737(cytoplasm);GO:0006351(transcription, DNA-templated);GO:0006355(regulation of transcription, DNA-templated);GO:0010228(vegetative to reproductive phase transition of meristem);GO:0046872(metal ion binding);GO:0048366(leaf development);GO:0048653(anther development);GO:200…	ko04075(Plant hormone signal transduction)	2	928-947	938
miR156j	ath-miR156j	LOC105172743	uncharacterized LOC105172743	284	GO:0000149(SNARE binding);GO:0000323(lytic vacuole);GO:0005768(endosome);GO:0035493(SNARE complex assembly);GO:0060627(regulation of vesicle-mediated transport)	-	4	137-156	147
miR156k	zma-miR156k-5p	LOC105158309	probable GMP synthase [glutamine-hydrolyzing]	286	GO:0005634(nucleus);GO:0006281(DNA repair);GO:0006284(base-excision repair);GO:0008725(DNA-3-methyladenine glycosylase activity)	ko03410(Base excision repair)	3.5	1083-1102	1093
miR156k	zma-miR156k-5p	LOC105165399	squamosa promoter-binding protein 2-like	287	GO:0003677(DNA binding);GO:0003700(transcription factor activity, sequence-specific DNA binding);GO:0005634(nucleus);GO:0005737(cytoplasm);GO:0006351(transcription, DNA-templated);GO:0006355(regulation of transcription, DNA-templated);GO:0010321(regulation of vegetative phase change);GO:0046872(metal ion binding)	ko04075(Plant hormone signal transduction)	2.5	1137-1156	1147
miR156k	zma-miR156k-5p	LOC105168427	squamosa promoter-binding-like protein 12	288	GO:0003677(DNA binding);GO:0003700(transcription factor activity, sequence-specific DNA binding);GO:0005634(nucleus);GO:0006351(transcription, DNA-templated);GO:0006355(regulation of transcription, DNA-templated);GO:0044212(transcription regulatory region DNA binding);GO:0046872(metal ion binding);GO:0048510(regulation of timing of transition from vegetative to reproductive phase);GO:0048653(anth…	ko04075(Plant hormone signal transduction)	1	1562-1581	1572
miR156k	zma-miR156k-5p	LOC105168429	squamosa promoter-binding-like protein 12	289	GO:0003677(DNA binding);GO:0003700(transcription factor activity, sequence-specific DNA binding);GO:0005634(nucleus);GO:0006351(transcription, DNA-templated);GO:0006355(regulation of transcription, DNA-templated);GO:0044212(transcription regulatory region DNA binding);GO:0046872(metal ion binding);GO:0048510(regulation of timing of transition from vegetative to reproductive phase);GO:0048653(anth…	ko04075(Plant hormone signal transduction)	1	2666-2685	2676
miR156k	zma-miR156k-5p	LOC105173751	squamosa promoter-binding-like protein 12	290	GO:0003677(DNA binding);GO:0003700(transcription factor activity, sequence-specific DNA binding);GO:0005634(nucleus);GO:0006351(transcription, DNA-templated);GO:0006355(regulation of transcription, DNA-templated);GO:0044212(transcription regulatory region DNA binding);GO:0046872(metal ion binding);GO:0048510(regulation of timing of transition from vegetative to reproductive phase);GO:0048653(anth…	ko04075(Plant hormone signal transduction)	1	1594-1613	1604
miR156k	zma-miR156k-5p	LOC105168679	squamosa promoter-binding-like protein 16	291	GO:0003677(DNA binding);GO:0003700(transcription factor activity, sequence-specific DNA binding);GO:0005634(nucleus);GO:0006351(transcription, DNA-templated);GO:0006355(regulation of transcription, DNA-templated);GO:0046872(metal ion binding);GO:0048653(anther development)	-	1	1930-1949	1940
miR156k	zma-miR156k-5p	LOC105162507	squamosa promoter-binding-like protein 17	292	GO:0003677(DNA binding);GO:0003700(transcription factor activity, sequence-specific DNA binding);GO:0005634(nucleus);GO:0005737(cytoplasm);GO:0006351(transcription, DNA-templated);GO:0006355(regulation of transcription, DNA-templated);GO:0010228(vegetative to reproductive phase transition of meristem);GO:0046872(metal ion binding);GO:0048366(leaf development);GO:0048653(anther development);GO:200…	ko04075(Plant hormone signal transduction)	1	986-1005	996
miR156k	zma-miR156k-5p	LOC105156710	squamosa promoter-binding-like protein 3	293	GO:0003677(DNA binding);GO:0003700(transcription factor activity, sequence-specific DNA binding);GO:0005634(nucleus);GO:0006351(transcription, DNA-templated);GO:0006355(regulation of transcription, DNA-templated);GO:0044212(transcription regulatory region DNA binding);GO:0046872(metal ion binding);GO:0048510(regulation of timing of transition from vegetative to reproductive phase);GO:0048653(anth…	ko04075(Plant hormone signal transduction)	1	1470-1489	1480
miR156k	zma-miR156k-5p	LOC105156476	squamosa promoter-binding-like protein 6	294	GO:0003677(DNA binding);GO:0003700(transcription factor activity, sequence-specific DNA binding);GO:0005634(nucleus);GO:0006351(transcription, DNA-templated);GO:0006355(regulation of transcription, DNA-templated);GO:0046872(metal ion binding);GO:0048653(anther development)	ko04075(Plant hormone signal transduction)	1	1372-1391	1382
miR156k	zma-miR156k-5p	LOC105162326	squamosa promoter-binding-like protein 6	295	GO:0003677(DNA binding);GO:0003700(transcription factor activity, sequence-specific DNA binding);GO:0005634(nucleus);GO:0006351(transcription, DNA-templated);GO:0006355(regulation of transcription, DNA-templated);GO:0046872(metal ion binding);GO:0048653(anther development)	ko04075(Plant hormone signal transduction)	1	1785-1804	1795
miR156k	zma-miR156k-5p	LOC105170831	squamosa promoter-binding-like protein 7	296	GO:0003677(DNA binding);GO:0003700(transcription factor activity, sequence-specific DNA binding);GO:0005634(nucleus);GO:0006351(transcription, DNA-templated);GO:0006355(regulation of transcription, DNA-templated);GO:0044212(transcription regulatory region DNA binding);GO:0046872(metal ion binding);GO:0048510(regulation of timing of transition from vegetative to reproductive phase);GO:0048653(anth…	ko04075(Plant hormone signal transduction)	1	1101-1120	1111
miR156k	zma-miR156k-5p	LOC105159697	squamosa promoter-binding-like protein 9	297	GO:0003677(DNA binding);GO:0003700(transcription factor activity, sequence-specific DNA binding);GO:0005634(nucleus);GO:0005737(cytoplasm);GO:0006351(transcription, DNA-templated);GO:0006355(regulation of transcription, DNA-templated);GO:0010228(vegetative to reproductive phase transition of meristem);GO:0046872(metal ion binding);GO:0048366(leaf development);GO:0048653(anther development);GO:200…	ko04075(Plant hormone signal transduction)	1	928-947	938
miR156k	zma-miR156k-5p	LOC105162928	transmembrane 9 superfamily member 9-like	298	GO:0016021(integral component of membrane)	-	4	2300-2319	2310
miR156l	ptc-miR156l	LOC105156428	protein MIZU-KUSSEI 1	299	GO:0003674(molecular_function);GO:0008150(biological_process);GO:0009506(plasmodesma)	-	3.5	299-319	310
miR156l	ptc-miR156l	LOC105175555	squamosa promoter-binding protein 1	300	GO:0003677(DNA binding);GO:0003700(transcription factor activity, sequence-specific DNA binding);GO:0005634(nucleus);GO:0005737(cytoplasm);GO:0006351(transcription, DNA-templated);GO:0006355(regulation of transcription, DNA-templated);GO:0009908(flower development);GO:0010321(regulation of vegetative phase change);GO:0046872(metal ion binding)	ko04075(Plant hormone signal transduction)	2	889-909	900
miR156l	osa-miR156l-5p	LOC105165399	squamosa promoter-binding protein 2-like	301	GO:0003677(DNA binding);GO:0003700(transcription factor activity, sequence-specific DNA binding);GO:0005634(nucleus);GO:0005737(cytoplasm);GO:0006351(transcription, DNA-templated);GO:0006355(regulation of transcription, DNA-templated);GO:0010321(regulation of vegetative phase change);GO:0046872(metal ion binding)	ko04075(Plant hormone signal transduction)	3.5	1136-1156	1147
miR156l	osa-miR156l-5p	LOC105168427	squamosa promoter-binding-like protein 12	302	GO:0003677(DNA binding);GO:0003700(transcription factor activity, sequence-specific DNA binding);GO:0005634(nucleus);GO:0006351(transcription, DNA-templated);GO:0006355(regulation of transcription, DNA-templated);GO:0044212(transcription regulatory region DNA binding);GO:0046872(metal ion binding);GO:0048510(regulation of timing of transition from vegetative to reproductive phase);GO:0048653(anth…	ko04075(Plant hormone signal transduction)	3.5	1561-1581	1572
miR156l	ptc-miR156l	LOC105168427	squamosa promoter-binding-like protein 12	303	GO:0003677(DNA binding);GO:0003700(transcription factor activity, sequence-specific DNA binding);GO:0005634(nucleus);GO:0006351(transcription, DNA-templated);GO:0006355(regulation of transcription, DNA-templated);GO:0044212(transcription regulatory region DNA binding);GO:0046872(metal ion binding);GO:0048510(regulation of timing of transition from vegetative to reproductive phase);GO:0048653(anth…	ko04075(Plant hormone signal transduction)	3	1562-1582	1573
miR156l	osa-miR156l-5p	LOC105168429	squamosa promoter-binding-like protein 12	304	GO:0003677(DNA binding);GO:0003700(transcription factor activity, sequence-specific DNA binding);GO:0005634(nucleus);GO:0006351(transcription, DNA-templated);GO:0006355(regulation of transcription, DNA-templated);GO:0044212(transcription regulatory region DNA binding);GO:0046872(metal ion binding);GO:0048510(regulation of timing of transition from vegetative to reproductive phase);GO:0048653(anth…	ko04075(Plant hormone signal transduction)	2.5	2665-2685	2676
miR156l	ptc-miR156l	LOC105168429	squamosa promoter-binding-like protein 12	305	GO:0003677(DNA binding);GO:0003700(transcription factor activity, sequence-specific DNA binding);GO:0005634(nucleus);GO:0006351(transcription, DNA-templated);GO:0006355(regulation of transcription, DNA-templated);GO:0044212(transcription regulatory region DNA binding);GO:0046872(metal ion binding);GO:0048510(regulation of timing of transition from vegetative to reproductive phase);GO:0048653(anth…	ko04075(Plant hormone signal transduction)	3	2666-2686	2677
miR156l	osa-miR156l-5p	LOC105173751	squamosa promoter-binding-like protein 12	306	GO:0003677(DNA binding);GO:0003700(transcription factor activity, sequence-specific DNA binding);GO:0005634(nucleus);GO:0006351(transcription, DNA-templated);GO:0006355(regulation of transcription, DNA-templated);GO:0044212(transcription regulatory region DNA binding);GO:0046872(metal ion binding);GO:0048510(regulation of timing of transition from vegetative to reproductive phase);GO:0048653(anth…	ko04075(Plant hormone signal transduction)	2.5	1593-1613	1604
miR156l	osa-miR156l-5p	LOC105168679	squamosa promoter-binding-like protein 16	307	GO:0003677(DNA binding);GO:0003700(transcription factor activity, sequence-specific DNA binding);GO:0005634(nucleus);GO:0006351(transcription, DNA-templated);GO:0006355(regulation of transcription, DNA-templated);GO:0046872(metal ion binding);GO:0048653(anther development)	-	3.5	1929-1949	1940
miR156l	ptc-miR156l	LOC105168679	squamosa promoter-binding-like protein 16	308	GO:0003677(DNA binding);GO:0003700(transcription factor activity, sequence-specific DNA binding);GO:0005634(nucleus);GO:0006351(transcription, DNA-templated);GO:0006355(regulation of transcription, DNA-templated);GO:0046872(metal ion binding);GO:0048653(anther development)	-	4	1930-1950	1941
miR156l	osa-miR156l-5p	LOC105162507	squamosa promoter-binding-like protein 17	309	GO:0003677(DNA binding);GO:0003700(transcription factor activity, sequence-specific DNA binding);GO:0005634(nucleus);GO:0005737(cytoplasm);GO:0006351(transcription, DNA-templated);GO:0006355(regulation of transcription, DNA-templated);GO:0010228(vegetative to reproductive phase transition of meristem);GO:0046872(metal ion binding);GO:0048366(leaf development);GO:0048653(anther development);GO:200…	ko04075(Plant hormone signal transduction)	3.5	985-1005	996
miR156l	ptc-miR156l	LOC105162507	squamosa promoter-binding-like protein 17	310	GO:0003677(DNA binding);GO:0003700(transcription factor activity, sequence-specific DNA binding);GO:0005634(nucleus);GO:0005737(cytoplasm);GO:0006351(transcription, DNA-templated);GO:0006355(regulation of transcription, DNA-templated);GO:0010228(vegetative to reproductive phase transition of meristem);GO:0046872(metal ion binding);GO:0048366(leaf development);GO:0048653(anther development);GO:200…	ko04075(Plant hormone signal transduction)	3	986-1006	997
miR156l	osa-miR156l-5p	LOC105156710	squamosa promoter-binding-like protein 3	311	GO:0003677(DNA binding);GO:0003700(transcription factor activity, sequence-specific DNA binding);GO:0005634(nucleus);GO:0006351(transcription, DNA-templated);GO:0006355(regulation of transcription, DNA-templated);GO:0044212(transcription regulatory region DNA binding);GO:0046872(metal ion binding);GO:0048510(regulation of timing of transition from vegetative to reproductive phase);GO:0048653(anth…	ko04075(Plant hormone signal transduction)	3.5	1469-1489	1480
miR156l	ptc-miR156l	LOC105156710	squamosa promoter-binding-like protein 3	312	GO:0003677(DNA binding);GO:0003700(transcription factor activity, sequence-specific DNA binding);GO:0005634(nucleus);GO:0006351(transcription, DNA-templated);GO:0006355(regulation of transcription, DNA-templated);GO:0044212(transcription regulatory region DNA binding);GO:0046872(metal ion binding);GO:0048510(regulation of timing of transition from vegetative to reproductive phase);GO:0048653(anth…	ko04075(Plant hormone signal transduction)	3	1470-1490	1481
miR156l	osa-miR156l-5p	LOC105156476	squamosa promoter-binding-like protein 6	313	GO:0003677(DNA binding);GO:0003700(transcription factor activity, sequence-specific DNA binding);GO:0005634(nucleus);GO:0006351(transcription, DNA-templated);GO:0006355(regulation of transcription, DNA-templated);GO:0046872(metal ion binding);GO:0048653(anther development)	ko04075(Plant hormone signal transduction)	2.5	1371-1391	1382
miR156l	ptc-miR156l	LOC105156476	squamosa promoter-binding-like protein 6	314	GO:0003677(DNA binding);GO:0003700(transcription factor activity, sequence-specific DNA binding);GO:0005634(nucleus);GO:0006351(transcription, DNA-templated);GO:0006355(regulation of transcription, DNA-templated);GO:0046872(metal ion binding);GO:0048653(anther development)	ko04075(Plant hormone signal transduction)	3.5	1372-1392	1383
miR156l	osa-miR156l-5p	LOC105162326	squamosa promoter-binding-like protein 6	315	GO:0003677(DNA binding);GO:0003700(transcription factor activity, sequence-specific DNA binding);GO:0005634(nucleus);GO:0006351(transcription, DNA-templated);GO:0006355(regulation of transcription, DNA-templated);GO:0046872(metal ion binding);GO:0048653(anther development)	ko04075(Plant hormone signal transduction)	3.5	1784-1804	1795
miR156l	ptc-miR156l	LOC105162326	squamosa promoter-binding-like protein 6	316	GO:0003677(DNA binding);GO:0003700(transcription factor activity, sequence-specific DNA binding);GO:0005634(nucleus);GO:0006351(transcription, DNA-templated);GO:0006355(regulation of transcription, DNA-templated);GO:0046872(metal ion binding);GO:0048653(anther development)	ko04075(Plant hormone signal transduction)	3.5	1785-1805	1796
miR156l	osa-miR156l-5p	LOC105170831	squamosa promoter-binding-like protein 7	317	GO:0003677(DNA binding);GO:0003700(transcription factor activity, sequence-specific DNA binding);GO:0005634(nucleus);GO:0006351(transcription, DNA-templated);GO:0006355(regulation of transcription, DNA-templated);GO:0044212(transcription regulatory region DNA binding);GO:0046872(metal ion binding);GO:0048510(regulation of timing of transition from vegetative to reproductive phase);GO:0048653(anth…	ko04075(Plant hormone signal transduction)	2.5	1100-1120	1111
miR156l	ptc-miR156l	LOC105170831	squamosa promoter-binding-like protein 7	318	GO:0003677(DNA binding);GO:0003700(transcription factor activity, sequence-specific DNA binding);GO:0005634(nucleus);GO:0006351(transcription, DNA-templated);GO:0006355(regulation of transcription, DNA-templated);GO:0044212(transcription regulatory region DNA binding);GO:0046872(metal ion binding);GO:0048510(regulation of timing of transition from vegetative to reproductive phase);GO:0048653(anth…	ko04075(Plant hormone signal transduction)	4	1101-1121	1112
miR156l	osa-miR156l-5p	LOC105159697	squamosa promoter-binding-like protein 9	319	GO:0003677(DNA binding);GO:0003700(transcription factor activity, sequence-specific DNA binding);GO:0005634(nucleus);GO:0005737(cytoplasm);GO:0006351(transcription, DNA-templated);GO:0006355(regulation of transcription, DNA-templated);GO:0010228(vegetative to reproductive phase transition of meristem);GO:0046872(metal ion binding);GO:0048366(leaf development);GO:0048653(anther development);GO:200…	ko04075(Plant hormone signal transduction)	3.5	927-947	938
miR156l	ptc-miR156l	LOC105159697	squamosa promoter-binding-like protein 9	320	GO:0003677(DNA binding);GO:0003700(transcription factor activity, sequence-specific DNA binding);GO:0005634(nucleus);GO:0005737(cytoplasm);GO:0006351(transcription, DNA-templated);GO:0006355(regulation of transcription, DNA-templated);GO:0010228(vegetative to reproductive phase transition of meristem);GO:0046872(metal ion binding);GO:0048366(leaf development);GO:0048653(anther development);GO:200…	ko04075(Plant hormone signal transduction)	3	928-948	939
miR156R	gma-miR156R	LOC105175555	squamosa promoter-binding protein 1	321	GO:0003677(DNA binding);GO:0003700(transcription factor activity, sequence-specific DNA binding);GO:0005634(nucleus);GO:0005737(cytoplasm);GO:0006351(transcription, DNA-templated);GO:0006355(regulation of transcription, DNA-templated);GO:0009908(flower development);GO:0010321(regulation of vegetative phase change);GO:0046872(metal ion binding)	ko04075(Plant hormone signal transduction)	1	889-909	900
miR156R	gma-miR156R	LOC105168427	squamosa promoter-binding-like protein 12	322	GO:0003677(DNA binding);GO:0003700(transcription factor activity, sequence-specific DNA binding);GO:0005634(nucleus);GO:0006351(transcription, DNA-templated);GO:0006355(regulation of transcription, DNA-templated);GO:0044212(transcription regulatory region DNA binding);GO:0046872(metal ion binding);GO:0048510(regulation of timing of transition from vegetative to reproductive phase);GO:0048653(anth…	ko04075(Plant hormone signal transduction)	3.5	1562-1582	1573
miR156R	gma-miR156R	LOC105168429	squamosa promoter-binding-like protein 12	323	GO:0003677(DNA binding);GO:0003700(transcription factor activity, sequence-specific DNA binding);GO:0005634(nucleus);GO:0006351(transcription, DNA-templated);GO:0006355(regulation of transcription, DNA-templated);GO:0044212(transcription regulatory region DNA binding);GO:0046872(metal ion binding);GO:0048510(regulation of timing of transition from vegetative to reproductive phase);GO:0048653(anth…	ko04075(Plant hormone signal transduction)	3.5	2666-2686	2677
miR156R	gma-miR156R	LOC105168679	squamosa promoter-binding-like protein 16	324	GO:0003677(DNA binding);GO:0003700(transcription factor activity, sequence-specific DNA binding);GO:0005634(nucleus);GO:0006351(transcription, DNA-templated);GO:0006355(regulation of transcription, DNA-templated);GO:0046872(metal ion binding);GO:0048653(anther development)	-	3.5	1930-1950	1941
miR156R	gma-miR156R	LOC105162507	squamosa promoter-binding-like protein 17	325	GO:0003677(DNA binding);GO:0003700(transcription factor activity, sequence-specific DNA binding);GO:0005634(nucleus);GO:0005737(cytoplasm);GO:0006351(transcription, DNA-templated);GO:0006355(regulation of transcription, DNA-templated);GO:0010228(vegetative to reproductive phase transition of meristem);GO:0046872(metal ion binding);GO:0048366(leaf development);GO:0048653(anther development);GO:200…	ko04075(Plant hormone signal transduction)	3.5	986-1006	997
miR156R	gma-miR156R	LOC105156710	squamosa promoter-binding-like protein 3	326	GO:0003677(DNA binding);GO:0003700(transcription factor activity, sequence-specific DNA binding);GO:0005634(nucleus);GO:0006351(transcription, DNA-templated);GO:0006355(regulation of transcription, DNA-templated);GO:0044212(transcription regulatory region DNA binding);GO:0046872(metal ion binding);GO:0048510(regulation of timing of transition from vegetative to reproductive phase);GO:0048653(anth…	ko04075(Plant hormone signal transduction)	3.5	1470-1490	1481
miR156R	gma-miR156R	LOC105156476	squamosa promoter-binding-like protein 6	327	GO:0003677(DNA binding);GO:0003700(transcription factor activity, sequence-specific DNA binding);GO:0005634(nucleus);GO:0006351(transcription, DNA-templated);GO:0006355(regulation of transcription, DNA-templated);GO:0046872(metal ion binding);GO:0048653(anther development)	ko04075(Plant hormone signal transduction)	2.5	1372-1392	1383
miR156R	gma-miR156R	LOC105162326	squamosa promoter-binding-like protein 6	328	GO:0003677(DNA binding);GO:0003700(transcription factor activity, sequence-specific DNA binding);GO:0005634(nucleus);GO:0006351(transcription, DNA-templated);GO:0006355(regulation of transcription, DNA-templated);GO:0046872(metal ion binding);GO:0048653(anther development)	ko04075(Plant hormone signal transduction)	2.5	1785-1805	1796
miR156R	gma-miR156R	LOC105170831	squamosa promoter-binding-like protein 7	329	GO:0003677(DNA binding);GO:0003700(transcription factor activity, sequence-specific DNA binding);GO:0005634(nucleus);GO:0006351(transcription, DNA-templated);GO:0006355(regulation of transcription, DNA-templated);GO:0044212(transcription regulatory region DNA binding);GO:0046872(metal ion binding);GO:0048510(regulation of timing of transition from vegetative to reproductive phase);GO:0048653(anth…	ko04075(Plant hormone signal transduction)	3.5	1101-1121	1112
miR156R	gma-miR156R	LOC105159697	squamosa promoter-binding-like protein 9	330	GO:0003677(DNA binding);GO:0003700(transcription factor activity, sequence-specific DNA binding);GO:0005634(nucleus);GO:0005737(cytoplasm);GO:0006351(transcription, DNA-templated);GO:0006355(regulation of transcription, DNA-templated);GO:0010228(vegetative to reproductive phase transition of meristem);GO:0046872(metal ion binding);GO:0048366(leaf development);GO:0048653(anther development);GO:200…	ko04075(Plant hormone signal transduction)	3.5	928-948	939
miR156z	gma-miR156z	LOC105156924	acyl carrier protein 1	331	GO:0000036(ACP phosphopantetheine attachment site binding involved in fatty acid biosynthetic process);GO:0006633(fatty acid biosynthetic process);GO:0009507(chloroplast);GO:0031177(phosphopantetheine binding)	-	4	145-162	153
miR156z	gma-miR156z	LOC105156881	acylpyruvase FAHD1	340	GO:0003824(catalytic activity);GO:0005507(copper ion binding);GO:0005739(mitochondrion);GO:0008152(metabolic process);GO:0016787(hydrolase activity);GO:0016853(isomerase activity)	ko00350(Tyrosine metabolism)	2	598-615	606
miR156z	gma-miR156z	LOC105161052	alpha-xylosidase 1	353	GO:0004553(hydrolase activity, hydrolyzing O-glycosyl compounds);GO:0005576(extracellular region);GO:0005618(cell wall);GO:0005829(cytosol);GO:0009044(xylan 1,4-beta-xylosidase activity);GO:0009505(plant-type cell wall);GO:0009506(plasmodesma);GO:0009507(chloroplast);GO:0010411(xyloglucan metabolic process);GO:0030246(carbohydrate binding);GO:0045493(xylan catabolic process);GO:0046556(alpha-L-ar…	ko00052(Galactose metabolism);ko00500(Starch and sucrose metabolism)	4	2582-2600	2591
miR156z	gma-miR156z	LOC105175485	endonuclease 1	332	GO:0000014(single-stranded DNA endodeoxyribonuclease activity);GO:0003676(nucleic acid binding);GO:0005576(extracellular region);GO:0006308(DNA catabolic process);GO:0010150(leaf senescence);GO:0016891(endoribonuclease activity, producing 5'-phosphomonoesters);GO:0043765(T/G mismatch-specific endonuclease activity);GO:0046872(metal ion binding);GO:0080187(floral organ senescence)	-	4	310-327	318
miR156z	gma-miR156z	LOC105172466	G patch domain-containing protein 8	333	GO:0003676(nucleic acid binding);GO:0005622(intracellular);GO:0005634(nucleus);GO:0008150(biological_process);GO:0046872(metal ion binding)	-	4	681-697	689
miR156z	gma-miR156z	LOC105157147	HIPL1 protein	334	GO:0005886(plasma membrane);GO:0005975(carbohydrate metabolic process);GO:0016901(oxidoreductase activity, acting on the CH-OH group of donors, quinone or similar compound as acceptor);GO:0031225(anchored component of membrane);GO:0046658(anchored component of plasma membrane);GO:0048038(quinone binding);GO:0055114(oxidation-reduction process)	-	4	684-701	692
miR156z	gma-miR156z	LOC105168148	homeobox-leucine zipper protein HAT5	350	GO:0001558(regulation of cell growth);GO:0003677(DNA binding);GO:0003700(transcription factor activity, sequence-specific DNA binding);GO:0005634(nucleus);GO:0006351(transcription, DNA-templated);GO:0006355(regulation of transcription, DNA-templated);GO:0009637(response to blue light);GO:0009651(response to salt stress);GO:0009965(leaf morphogenesis);GO:0042803(protein homodimerization activity);…	ko00750(Vitamin B6 metabolism)	4	65-82	73
miR156z	gma-miR156z	LOC105166452	probable galactinol--sucrose galactosyltransferase 6	352	GO:0005737(cytoplasm);GO:0006979(response to oxidative stress);GO:0009506(plasmodesma);GO:0016757(transferase activity, transferring glycosyl groups);GO:0034484(raffinose catabolic process);GO:0047274(galactinol-sucrose galactosyltransferase activity);GO:0052692(raffinose alpha-galactosidase activity);GO:0080167(response to karrikin)	ko00052(Galactose metabolism)	4	1974-1992	1982
miR156z	gma-miR156z	LOC105175044	receptor-like protein kinase BRI1-like 3	355	GO:0004672(protein kinase activity);GO:0004674(protein serine/threonine kinase activity);GO:0004714(transmembrane receptor protein tyrosine kinase activity);GO:0005496(steroid binding);GO:0005524(ATP binding);GO:0005886(plasma membrane);GO:0016021(integral component of membrane)	ko04075(Plant hormone signal transduction)	3.5	1412-1429	1420
miR156z	gma-miR156z	LOC105168665	serine/threonine protein phosphatase 2A 57 kDa regulatory subunit B' kappa isoform	354	GO:0000159(protein phosphatase type 2A complex);GO:0007165(signal transduction);GO:0008601(protein phosphatase type 2A regulator activity)	ko03015(mRNA surveillance pathway)	2	795-812	803
miR156z	gma-miR156z	LOC105179385	short-chain dehydrogenase TIC 32	345	GO:0005634(nucleus);GO:0016491(oxidoreductase activity);GO:0055114(oxidation-reduction process)	ko00860(Porphyrin and chlorophyll metabolism)	4	613-629	620
miR156z	gma-miR156z	LOC105157117	thioredoxin-like 1-2	335	GO:0000103(sulfate assimilation);GO:0006457(protein folding);GO:0009507(chloroplast);GO:0015035(protein disulfide oxidoreductase activity);GO:0016671(oxidoreductase activity, acting on a sulfur group of donors, disulfide as acceptor);GO:0034599(cellular response to oxidative stress);GO:0045454(cell redox homeostasis);GO:0055114(oxidation-reduction process)	-	4	588-604	595
miR156z	gma-miR156z	LOC105168857	transcription factor bHLH130	341	GO:0001046(core promoter sequence-specific DNA binding);GO:0001228(transcriptional activator activity, RNA polymerase II transcription regulatory region sequence-specific binding);GO:0005634(nucleus);GO:0006366(transcription from RNA polymerase II promoter)	ko04075(Plant hormone signal transduction);ko04712(Circadian rhythm - plant)	3.5	388-405	396
miR156z	gma-miR156z	LOC105167902	transcription factor GAMYB	347	GO:0003677(DNA binding);GO:0003700(transcription factor activity, sequence-specific DNA binding);GO:0005634(nucleus);GO:0006355(regulation of transcription, DNA-templated);GO:0009740(gibberellic acid mediated signaling pathway);GO:0009789(positive regulation of abscisic acid-activated signaling pathway);GO:0043068(positive regulation of programmed cell death);GO:0045893(positive regulation of tra…	ko04626(Plant-pathogen interaction)	0	1239-1256	1247
miR156z	gma-miR156z	LOC105172205	transcription factor GAMYB	349	GO:0003677(DNA binding);GO:0003700(transcription factor activity, sequence-specific DNA binding);GO:0005634(nucleus);GO:0006355(regulation of transcription, DNA-templated);GO:0009723(response to ethylene);GO:0009740(gibberellic acid mediated signaling pathway);GO:0009751(response to salicylic acid);GO:0043068(positive regulation of programmed cell death);GO:0045893(positive regulation of transcri…	ko04626(Plant-pathogen interaction)	0	1629-1646	1637
miR156z	gma-miR156z	LOC105163746	transcription factor GAMYB-like	346	GO:0003677(DNA binding);GO:0003700(transcription factor activity, sequence-specific DNA binding);GO:0005634(nucleus);GO:0006355(regulation of transcription, DNA-templated);GO:0009740(gibberellic acid mediated signaling pathway);GO:0009789(positive regulation of abscisic acid-activated signaling pathway);GO:0043068(positive regulation of programmed cell death);GO:0045893(positive regulation of tra…	ko04626(Plant-pathogen interaction)	1	1617-1634	1625
miR156z	gma-miR156z	LOC105170975	transcription factor GAMYB-like	348	GO:0003677(DNA binding);GO:0003700(transcription factor activity, sequence-specific DNA binding);GO:0005634(nucleus);GO:0006355(regulation of transcription, DNA-templated);GO:0009740(gibberellic acid mediated signaling pathway);GO:0009789(positive regulation of abscisic acid-activated signaling pathway);GO:0043068(positive regulation of programmed cell death);GO:0045893(positive regulation of tra…	ko04626(Plant-pathogen interaction)	1	1516-1533	1524
miR156z	gma-miR156z	LOC105178495	transcription factor MYB101	342	GO:0003677(DNA binding);GO:0003700(transcription factor activity, sequence-specific DNA binding);GO:0005634(nucleus);GO:0006355(regulation of transcription, DNA-templated);GO:0090406(pollen tube)	ko00190(Oxidative phosphorylation);ko00860(Porphyrin and chlorophyll metabolism)	3.5	600-617	608
miR156z	gma-miR156z	LOC105179114	transcription factor MYB6-like	343	GO:0003677(DNA binding);GO:0003700(transcription factor activity, sequence-specific DNA binding);GO:0005634(nucleus);GO:0006351(transcription, DNA-templated);GO:0006355(regulation of transcription, DNA-templated);GO:0009845(seed germination);GO:0010026(trichome differentiation);GO:0010090(trichome morphogenesis);GO:0010214(seed coat development);GO:0010468(regulation of gene expression);GO:004835…	ko00190(Oxidative phosphorylation);ko00860(Porphyrin and chlorophyll metabolism)	4	258-276	267
miR156z	gma-miR156z	LOC105160464	U-box domain-containing protein 32	344	GO:0004672(protein kinase activity);GO:0004842(ubiquitin-protein transferase activity);GO:0005524(ATP binding);GO:0005634(nucleus);GO:0005886(plasma membrane);GO:0006468(protein phosphorylation);GO:0016301(kinase activity);GO:0016567(protein ubiquitination);GO:0016874(ligase activity)	ko04626(Plant-pathogen interaction)	3	120-136	128
miR156z	gma-miR156z	LOC105165738	uncharacterized LOC105165738	336	GO:0003674(molecular_function);GO:0005634(nucleus);GO:0008150(biological_process)	-	4	855-872	863
miR156z	gma-miR156z	LOC105173116	uncharacterized LOC105173116	337	GO:0005739(mitochondrion);GO:0005768(endosome);GO:0005794(Golgi apparatus);GO:0005802(trans-Golgi network);GO:0009058(biosynthetic process);GO:0016021(integral component of membrane);GO:0016757(transferase activity, transferring glycosyl groups)	-	3.5	2726-2742	2734
miR156z	gma-miR156z	LOC105167243	vacuolar protein sorting-associated protein 54	338	GO:0000938(GARP complex);GO:0006896(Golgi to vacuole transport);GO:0019905(syntaxin binding);GO:0042147(retrograde transport, endosome to Golgi)	-	4	1249-1267	1257
miR156z	gma-miR156z	LOC105175860	vesicle-associated membrane protein 721-like	351	GO:0000149(SNARE binding);GO:0005484(SNAP receptor activity);GO:0006887(exocytosis);GO:0006906(vesicle fusion);GO:0031201(SNARE complex)	ko04130(SNARE interactions in vesicular transport)	3.5	170-186	178
miR156z	gma-miR156z	LOC110011857	xyloglucan galactosyltransferase XLT2	339	GO:0000139(Golgi membrane);GO:0003824(catalytic activity);GO:0005794(Golgi apparatus);GO:0008378(galactosyltransferase activity);GO:0009969(xyloglucan biosynthetic process);GO:0016020(membrane);GO:0016021(integral component of membrane)	-	4	1331-1348	1339
miR157a	ath-miR157a-5p	LOC105175555	squamosa promoter-binding protein 1	356	GO:0003677(DNA binding);GO:0003700(transcription factor activity, sequence-specific DNA binding);GO:0005634(nucleus);GO:0005737(cytoplasm);GO:0006351(transcription, DNA-templated);GO:0006355(regulation of transcription, DNA-templated);GO:0009908(flower development);GO:0010321(regulation of vegetative phase change);GO:0046872(metal ion binding)	ko04075(Plant hormone signal transduction)	1	889-909	900
miR157a	ath-miR157a-5p	LOC105168427	squamosa promoter-binding-like protein 12	357	GO:0003677(DNA binding);GO:0003700(transcription factor activity, sequence-specific DNA binding);GO:0005634(nucleus);GO:0006351(transcription, DNA-templated);GO:0006355(regulation of transcription, DNA-templated);GO:0044212(transcription regulatory region DNA binding);GO:0046872(metal ion binding);GO:0048510(regulation of timing of transition from vegetative to reproductive phase);GO:0048653(anth…	ko04075(Plant hormone signal transduction)	2	1562-1582	1573
miR157a	ath-miR157a-5p	LOC105168429	squamosa promoter-binding-like protein 12	358	GO:0003677(DNA binding);GO:0003700(transcription factor activity, sequence-specific DNA binding);GO:0005634(nucleus);GO:0006351(transcription, DNA-templated);GO:0006355(regulation of transcription, DNA-templated);GO:0044212(transcription regulatory region DNA binding);GO:0046872(metal ion binding);GO:0048510(regulation of timing of transition from vegetative to reproductive phase);GO:0048653(anth…	ko04075(Plant hormone signal transduction)	2	2666-2686	2677
miR157a	ath-miR157a-5p	LOC105173751	squamosa promoter-binding-like protein 12	359	GO:0003677(DNA binding);GO:0003700(transcription factor activity, sequence-specific DNA binding);GO:0005634(nucleus);GO:0006351(transcription, DNA-templated);GO:0006355(regulation of transcription, DNA-templated);GO:0044212(transcription regulatory region DNA binding);GO:0046872(metal ion binding);GO:0048510(regulation of timing of transition from vegetative to reproductive phase);GO:0048653(anth…	ko04075(Plant hormone signal transduction)	4	1594-1614	1605
miR157a	ath-miR157a-5p	LOC105168679	squamosa promoter-binding-like protein 16	360	GO:0003677(DNA binding);GO:0003700(transcription factor activity, sequence-specific DNA binding);GO:0005634(nucleus);GO:0006351(transcription, DNA-templated);GO:0006355(regulation of transcription, DNA-templated);GO:0046872(metal ion binding);GO:0048653(anther development)	-	3	1930-1950	1941
miR157a	ath-miR157a-5p	LOC105162507	squamosa promoter-binding-like protein 17	361	GO:0003677(DNA binding);GO:0003700(transcription factor activity, sequence-specific DNA binding);GO:0005634(nucleus);GO:0005737(cytoplasm);GO:0006351(transcription, DNA-templated);GO:0006355(regulation of transcription, DNA-templated);GO:0010228(vegetative to reproductive phase transition of meristem);GO:0046872(metal ion binding);GO:0048366(leaf development);GO:0048653(anther development);GO:200…	ko04075(Plant hormone signal transduction)	2	986-1006	997
miR157a	ath-miR157a-5p	LOC105156710	squamosa promoter-binding-like protein 3	362	GO:0003677(DNA binding);GO:0003700(transcription factor activity, sequence-specific DNA binding);GO:0005634(nucleus);GO:0006351(transcription, DNA-templated);GO:0006355(regulation of transcription, DNA-templated);GO:0044212(transcription regulatory region DNA binding);GO:0046872(metal ion binding);GO:0048510(regulation of timing of transition from vegetative to reproductive phase);GO:0048653(anth…	ko04075(Plant hormone signal transduction)	2	1470-1490	1481
miR157a	ath-miR157a-5p	LOC105156476	squamosa promoter-binding-like protein 6	363	GO:0003677(DNA binding);GO:0003700(transcription factor activity, sequence-specific DNA binding);GO:0005634(nucleus);GO:0006351(transcription, DNA-templated);GO:0006355(regulation of transcription, DNA-templated);GO:0046872(metal ion binding);GO:0048653(anther development)	ko04075(Plant hormone signal transduction)	2.5	1372-1392	1383
miR157a	ath-miR157a-5p	LOC105162326	squamosa promoter-binding-like protein 6	364	GO:0003677(DNA binding);GO:0003700(transcription factor activity, sequence-specific DNA binding);GO:0005634(nucleus);GO:0006351(transcription, DNA-templated);GO:0006355(regulation of transcription, DNA-templated);GO:0046872(metal ion binding);GO:0048653(anther development)	ko04075(Plant hormone signal transduction)	2.5	1785-1805	1796
miR157a	ath-miR157a-5p	LOC105170831	squamosa promoter-binding-like protein 7	365	GO:0003677(DNA binding);GO:0003700(transcription factor activity, sequence-specific DNA binding);GO:0005634(nucleus);GO:0006351(transcription, DNA-templated);GO:0006355(regulation of transcription, DNA-templated);GO:0044212(transcription regulatory region DNA binding);GO:0046872(metal ion binding);GO:0048510(regulation of timing of transition from vegetative to reproductive phase);GO:0048653(anth…	ko04075(Plant hormone signal transduction)	3	1101-1121	1112
miR157a	ath-miR157a-5p	LOC105159697	squamosa promoter-binding-like protein 9	366	GO:0003677(DNA binding);GO:0003700(transcription factor activity, sequence-specific DNA binding);GO:0005634(nucleus);GO:0005737(cytoplasm);GO:0006351(transcription, DNA-templated);GO:0006355(regulation of transcription, DNA-templated);GO:0010228(vegetative to reproductive phase transition of meristem);GO:0046872(metal ion binding);GO:0048366(leaf development);GO:0048653(anther development);GO:200…	ko04075(Plant hormone signal transduction)	2	928-948	939
miR157d	ath-miR157d	LOC105172904	phosphatidylinositol/phosphatidylcholine transfer protein SFH8-like	377	GO:0000139(Golgi membrane);GO:0005215(transporter activity);GO:0005622(intracellular);GO:0005739(mitochondrion);GO:0005794(Golgi apparatus);GO:0005886(plasma membrane);GO:0006810(transport);GO:0015031(protein transport)	ko00970(Aminoacyl-tRNA biosynthesis)	4	2073-2091	2082
miR157d	ath-miR157d	LOC105168427	squamosa promoter-binding-like protein 12	367	GO:0003677(DNA binding);GO:0003700(transcription factor activity, sequence-specific DNA binding);GO:0005634(nucleus);GO:0006351(transcription, DNA-templated);GO:0006355(regulation of transcription, DNA-templated);GO:0044212(transcription regulatory region DNA binding);GO:0046872(metal ion binding);GO:0048510(regulation of timing of transition from vegetative to reproductive phase);GO:0048653(anth…	ko04075(Plant hormone signal transduction)	2	1562-1581	1572
miR157d	ath-miR157d	LOC105168429	squamosa promoter-binding-like protein 12	368	GO:0003677(DNA binding);GO:0003700(transcription factor activity, sequence-specific DNA binding);GO:0005634(nucleus);GO:0006351(transcription, DNA-templated);GO:0006355(regulation of transcription, DNA-templated);GO:0044212(transcription regulatory region DNA binding);GO:0046872(metal ion binding);GO:0048510(regulation of timing of transition from vegetative to reproductive phase);GO:0048653(anth…	ko04075(Plant hormone signal transduction)	2	2666-2685	2676
miR157d	ath-miR157d	LOC105173751	squamosa promoter-binding-like protein 12	369	GO:0003677(DNA binding);GO:0003700(transcription factor activity, sequence-specific DNA binding);GO:0005634(nucleus);GO:0006351(transcription, DNA-templated);GO:0006355(regulation of transcription, DNA-templated);GO:0044212(transcription regulatory region DNA binding);GO:0046872(metal ion binding);GO:0048510(regulation of timing of transition from vegetative to reproductive phase);GO:0048653(anth…	ko04075(Plant hormone signal transduction)	3	1594-1613	1604
miR157d	ath-miR157d	LOC105168679	squamosa promoter-binding-like protein 16	370	GO:0003677(DNA binding);GO:0003700(transcription factor activity, sequence-specific DNA binding);GO:0005634(nucleus);GO:0006351(transcription, DNA-templated);GO:0006355(regulation of transcription, DNA-templated);GO:0046872(metal ion binding);GO:0048653(anther development)	-	2	1930-1949	1940
miR157d	ath-miR157d	LOC105162507	squamosa promoter-binding-like protein 17	371	GO:0003677(DNA binding);GO:0003700(transcription factor activity, sequence-specific DNA binding);GO:0005634(nucleus);GO:0005737(cytoplasm);GO:0006351(transcription, DNA-templated);GO:0006355(regulation of transcription, DNA-templated);GO:0010228(vegetative to reproductive phase transition of meristem);GO:0046872(metal ion binding);GO:0048366(leaf development);GO:0048653(anther development);GO:200…	ko04075(Plant hormone signal transduction)	2	986-1005	996
miR157d	ath-miR157d	LOC105156710	squamosa promoter-binding-like protein 3	372	GO:0003677(DNA binding);GO:0003700(transcription factor activity, sequence-specific DNA binding);GO:0005634(nucleus);GO:0006351(transcription, DNA-templated);GO:0006355(regulation of transcription, DNA-templated);GO:0044212(transcription regulatory region DNA binding);GO:0046872(metal ion binding);GO:0048510(regulation of timing of transition from vegetative to reproductive phase);GO:0048653(anth…	ko04075(Plant hormone signal transduction)	2	1470-1489	1480
miR157d	ath-miR157d	LOC105156476	squamosa promoter-binding-like protein 6	373	GO:0003677(DNA binding);GO:0003700(transcription factor activity, sequence-specific DNA binding);GO:0005634(nucleus);GO:0006351(transcription, DNA-templated);GO:0006355(regulation of transcription, DNA-templated);GO:0046872(metal ion binding);GO:0048653(anther development)	ko04075(Plant hormone signal transduction)	2	1372-1391	1382
miR157d	ath-miR157d	LOC105162326	squamosa promoter-binding-like protein 6	374	GO:0003677(DNA binding);GO:0003700(transcription factor activity, sequence-specific DNA binding);GO:0005634(nucleus);GO:0006351(transcription, DNA-templated);GO:0006355(regulation of transcription, DNA-templated);GO:0046872(metal ion binding);GO:0048653(anther development)	ko04075(Plant hormone signal transduction)	2	1785-1804	1795
miR157d	ath-miR157d	LOC105170831	squamosa promoter-binding-like protein 7	375	GO:0003677(DNA binding);GO:0003700(transcription factor activity, sequence-specific DNA binding);GO:0005634(nucleus);GO:0006351(transcription, DNA-templated);GO:0006355(regulation of transcription, DNA-templated);GO:0044212(transcription regulatory region DNA binding);GO:0046872(metal ion binding);GO:0048510(regulation of timing of transition from vegetative to reproductive phase);GO:0048653(anth…	ko04075(Plant hormone signal transduction)	2	1101-1120	1111
miR157d	ath-miR157d	LOC105159697	squamosa promoter-binding-like protein 9	376	GO:0003677(DNA binding);GO:0003700(transcription factor activity, sequence-specific DNA binding);GO:0005634(nucleus);GO:0005737(cytoplasm);GO:0006351(transcription, DNA-templated);GO:0006355(regulation of transcription, DNA-templated);GO:0010228(vegetative to reproductive phase transition of meristem);GO:0046872(metal ion binding);GO:0048366(leaf development);GO:0048653(anther development);GO:200…	ko04075(Plant hormone signal transduction)	2	928-947	938
miR158	bra-miR158-3p	LOC105163763	indole-3-acetaldehyde oxidase	380	GO:0004854(xanthine dehydrogenase activity);GO:0005829(cytosol);GO:0009115(xanthine catabolic process);GO:0016903(oxidoreductase activity, acting on the aldehyde or oxo group of donors);GO:0050660(flavin adenine dinucleotide binding)	ko00906(Carotenoid biosynthesis)	4	4561-4580	4571
miR158	bra-miR158-3p	LOC105162627	NEDD8-activating enzyme E1 regulatory subunit AXR1	379	GO:0005634(nucleus);GO:0005829(cytosol);GO:0019781(NEDD8 activating enzyme activity);GO:0045116(protein neddylation)	ko04120(Ubiquitin mediated proteolysis)	4	1918-1937	1928
miR158	bra-miR158-3p	LOC105157230	uncharacterized LOC105157230	378	GO:0003674(molecular_function);GO:0008150(biological_process)	-	4	985-1005	996
miR159	pde-miR159	LOC105162707	nascent polypeptide-associated complex subunit alpha-like protein	384	GO:0005515(protein binding);GO:0005524(ATP binding);GO:0005576(extracellular region);GO:0006952(defense response);GO:0043531(ADP binding)	ko03040(Spliceosome)	3.5	955-975	966
miR159	pde-miR159	LOC105174361	pentatricopeptide repeat-containing protein At4g02750-like	385	GO:0005739(mitochondrion);GO:0008270(zinc ion binding)	ko01212(Fatty acid metabolism);ko00062(Fatty acid elongation)	3.5	884-905	896
miR159	pde-miR159	LOC105174362	protein CNGC15b-like	386	GO:0005249(voltage-gated potassium channel activity);GO:0005887(integral component of plasma membrane);GO:0042391(regulation of membrane potential)	ko04626(Plant-pathogen interaction)	3.5	3515-3536	3527
miR159	pde-miR159	LOC105163538	serine/threonine protein phosphatase 2A 55 kDa regulatory subunit B beta isoform	387	GO:0000159(protein phosphatase type 2A complex);GO:0000166(nucleotide binding);GO:0005737(cytoplasm);GO:0005829(cytosol);GO:0006470(protein dephosphorylation);GO:0008601(protein phosphatase type 2A regulator activity)	ko03015(mRNA surveillance pathway)	4	2339-2359	2350
miR159	aqc-miR159	LOC105172205	transcription factor GAMYB	383	GO:0003677(DNA binding);GO:0003700(transcription factor activity, sequence-specific DNA binding);GO:0005634(nucleus);GO:0006355(regulation of transcription, DNA-templated);GO:0009723(response to ethylene);GO:0009740(gibberellic acid mediated signaling pathway);GO:0009751(response to salicylic acid);GO:0043068(positive regulation of programmed cell death);GO:0045893(positive regulation of transcri…	ko04626(Plant-pathogen interaction)	3.5	1626-1646	1637
miR159	aqc-miR159	LOC105163746	transcription factor GAMYB-like	381	GO:0003677(DNA binding);GO:0003700(transcription factor activity, sequence-specific DNA binding);GO:0005634(nucleus);GO:0006355(regulation of transcription, DNA-templated);GO:0009740(gibberellic acid mediated signaling pathway);GO:0009789(positive regulation of abscisic acid-activated signaling pathway);GO:0043068(positive regulation of programmed cell death);GO:0045893(positive regulation of tra…	ko04626(Plant-pathogen interaction)	2.5	1614-1634	1625
miR159	aqc-miR159	LOC105170975	transcription factor GAMYB-like	382	GO:0003677(DNA binding);GO:0003700(transcription factor activity, sequence-specific DNA binding);GO:0005634(nucleus);GO:0006355(regulation of transcription, DNA-templated);GO:0009740(gibberellic acid mediated signaling pathway);GO:0009789(positive regulation of abscisic acid-activated signaling pathway);GO:0043068(positive regulation of programmed cell death);GO:0045893(positive regulation of tra…	ko04626(Plant-pathogen interaction)	2.5	1513-1533	1524
miR159	pde-miR159	LOC105176957	uncharacterized LOC105176957	389	-	ko04144(Endocytosis)	1.5	1575-1595	1586
miR159	pde-miR159	LOC105165428	WAS/WASL-interacting protein family member 1	388	-	ko04144(Endocytosis)	1.5	1081-1101	1092
miR159a	pta-miR159a	LOC105164852	3-ketoacyl-CoA synthase 10	393	GO:0000038(very long-chain fatty acid metabolic process);GO:0005634(nucleus);GO:0005783(endoplasmic reticulum);GO:0005789(endoplasmic reticulum membrane);GO:0006633(fatty acid biosynthetic process);GO:0008610(lipid biosynthetic process);GO:0009409(response to cold);GO:0009416(response to light stimulus);GO:0009913(epidermal cell differentiation);GO:0016020(membrane);GO:0016021(integral component …	ko00062(Fatty acid elongation)	4	911-929	920
miR159a	bdi-miR159a-3p	LOC105174420	arginine biosynthesis bifunctional protein ArgJ	394	GO:0004042(acetyl-CoA:L-glutamate N-acetyltransferase activity);GO:0004358(glutamate N-acetyltransferase activity);GO:0006526(arginine biosynthetic process);GO:0006592(ornithine biosynthetic process)	ko01210(2-Oxocarboxylic acid metabolism);ko01230(Biosynthesis of amino acids);ko00220(Arginine biosynthesis)	4	1266-1286	1277
miR159a	mdm-miR159a	LOC105174420	arginine biosynthesis bifunctional protein ArgJ	395	GO:0004042(acetyl-CoA:L-glutamate N-acetyltransferase activity);GO:0004358(glutamate N-acetyltransferase activity);GO:0006526(arginine biosynthetic process);GO:0006592(ornithine biosynthetic process)	ko01210(2-Oxocarboxylic acid metabolism);ko01230(Biosynthesis of amino acids);ko00220(Arginine biosynthesis)	4	1267-1286	1277
miR159a	pta-miR159a	LOC105179499	BES1/BZR1 homolog protein 4-like	396	GO:0003677(DNA binding);GO:0005634(nucleus);GO:0006351(transcription, DNA-templated);GO:0006355(regulation of transcription, DNA-templated)	ko04075(Plant hormone signal transduction)	4	461-480	471
miR159a	bdi-miR159a-3p	LOC105160502	CEN-like protein 1	398	GO:0008429(phosphatidylethanolamine binding);GO:0010229(inflorescence development);GO:0048510(regulation of timing of transition from vegetative to reproductive phase)	ko04712(Circadian rhythm - plant)	4	495-514	505
miR159a	bdi-miR159a-3p	LOC105157147	HIPL1 protein	390	GO:0005886(plasma membrane);GO:0005975(carbohydrate metabolic process);GO:0016901(oxidoreductase activity, acting on the CH-OH group of donors, quinone or similar compound as acceptor);GO:0031225(anchored component of membrane);GO:0046658(anchored component of plasma membrane);GO:0048038(quinone binding);GO:0055114(oxidation-reduction process)	-	4	682-701	692
miR159a	bdi-miR159a-3p	LOC105157129	HIPL1 protein-like	391	GO:0005886(plasma membrane);GO:0005975(carbohydrate metabolic process);GO:0016901(oxidoreductase activity, acting on the CH-OH group of donors, quinone or similar compound as acceptor);GO:0031225(anchored component of membrane);GO:0046658(anchored component of plasma membrane);GO:0048038(quinone binding);GO:0055114(oxidation-reduction process)	-	4	1959-1978	1969
miR159a	pta-miR159a	LOC105167815	isocitrate dehydrogenase [NADP]	403	GO:0009507(chloroplast)	ko01200(Carbon metabolism);ko01210(2-Oxocarboxylic acid metabolism);ko01230(Biosynthesis of amino acids);ko00020(Citrate cycle (TCA cycle));ko00480(Glutathione metabolism);ko04146(Peroxisome)	4	113-131	122
miR159a	mdm-miR159a	LOC105170655	myb-related protein MYBAS2-like	410	GO:0003677(DNA binding);GO:0003700(transcription factor activity, sequence-specific DNA binding);GO:0005634(nucleus);GO:0006355(regulation of transcription, DNA-templated);GO:0048235(pollen sperm cell differentiation)	ko04626(Plant-pathogen interaction)	4	711-730	721
miR159a	bdi-miR159a-3p	LOC105162707	nascent polypeptide-associated complex subunit alpha-like protein	418	GO:0005515(protein binding);GO:0005524(ATP binding);GO:0005576(extracellular region);GO:0006952(defense response);GO:0043531(ADP binding)	ko03040(Spliceosome)	4	956-975	966
miR159a	mdm-miR159a	LOC105162707	nascent polypeptide-associated complex subunit alpha-like protein	419	GO:0005515(protein binding);GO:0005524(ATP binding);GO:0005576(extracellular region);GO:0006952(defense response);GO:0043531(ADP binding)	ko03040(Spliceosome)	4	956-975	966
miR159a	pta-miR159a	LOC105170425	oxysterol-binding protein-related protein 3C	402	GO:0005634(nucleus);GO:0005829(cytosol);GO:0006869(lipid transport);GO:0008142(oxysterol binding);GO:0008202(steroid metabolic process);GO:0008289(lipid binding)	ko00500(Starch and sucrose metabolism);ko00520(Amino sugar and nucleotide sugar metabolism)	4	640-658	649
miR159a	mdm-miR159a	LOC105174361	pentatricopeptide repeat-containing protein At4g02750-like	420	GO:0005739(mitochondrion);GO:0008270(zinc ion binding)	ko01212(Fatty acid metabolism);ko00062(Fatty acid elongation)	4	885-905	896
miR159a	gma-miR159a-5p	LOC105169083	prolycopene isomerase 1	421	GO:0005739(mitochondrion);GO:0009507(chloroplast);GO:0016117(carotenoid biosynthetic process);GO:0016491(oxidoreductase activity);GO:0046608(carotenoid isomerase activity);GO:0055114(oxidation-reduction process)	ko00906(Carotenoid biosynthesis)	4	897-917	908
miR159a	mdm-miR159a	LOC105174362	protein CNGC15b-like	423	GO:0005249(voltage-gated potassium channel activity);GO:0005887(integral component of plasma membrane);GO:0042391(regulation of membrane potential)	ko04626(Plant-pathogen interaction)	4	3516-3536	3527
miR159a	bdi-miR159a-5p	LOC105174349	protein REVEILLE 8	422	GO:0003677(DNA binding);GO:0003700(transcription factor activity, sequence-specific DNA binding);GO:0005634(nucleus);GO:0006351(transcription, DNA-templated);GO:0006355(regulation of transcription, DNA-templated);GO:0009651(response to salt stress);GO:0009723(response to ethylene);GO:0009733(response to auxin);GO:0009737(response to abscisic acid);GO:0009739(response to gibberellin);GO:0009751(re…	ko04712(Circadian rhythm - plant)	4	717-735	726
miR159a	bdi-miR159a-5p	LOC105166851	protein TRIGALACTOSYLDIACYLGLYCEROL 3	397	GO:0005215(transporter activity);GO:0005524(ATP binding);GO:0006869(lipid transport);GO:0009507(chloroplast);GO:0009536(plastid);GO:0009570(chloroplast stroma);GO:0016887(ATPase activity)	ko00920(Sulfur metabolism);ko02010(ABC transporters)	2.5	929-947	938
miR159a	pta-miR159a	LOC105156927	superoxide dismutase [Cu-Zn]-like	424	GO:0004784(superoxide dismutase activity);GO:0005507(copper ion binding);GO:0005737(cytoplasm);GO:0008270(zinc ion binding);GO:0019430(removal of superoxide radicals)	ko04146(Peroxisome)	3.5	332-351	342
miR159a	bdi-miR159a-3p	LOC105167902	transcription factor GAMYB	407	GO:0003677(DNA binding);GO:0003700(transcription factor activity, sequence-specific DNA binding);GO:0005634(nucleus);GO:0006355(regulation of transcription, DNA-templated);GO:0009740(gibberellic acid mediated signaling pathway);GO:0009789(positive regulation of abscisic acid-activated signaling pathway);GO:0043068(positive regulation of programmed cell death);GO:0045893(positive regulation of tra…	ko04626(Plant-pathogen interaction)	3.5	1237-1256	1247
miR159a	mdm-miR159a	LOC105167902	transcription factor GAMYB	408	GO:0003677(DNA binding);GO:0003700(transcription factor activity, sequence-specific DNA binding);GO:0005634(nucleus);GO:0006355(regulation of transcription, DNA-templated);GO:0009740(gibberellic acid mediated signaling pathway);GO:0009789(positive regulation of abscisic acid-activated signaling pathway);GO:0043068(positive regulation of programmed cell death);GO:0045893(positive regulation of tra…	ko04626(Plant-pathogen interaction)	3	1237-1256	1247
miR159a	pta-miR159a	LOC105167902	transcription factor GAMYB	409	GO:0003677(DNA binding);GO:0003700(transcription factor activity, sequence-specific DNA binding);GO:0005634(nucleus);GO:0006355(regulation of transcription, DNA-templated);GO:0009740(gibberellic acid mediated signaling pathway);GO:0009789(positive regulation of abscisic acid-activated signaling pathway);GO:0043068(positive regulation of programmed cell death);GO:0045893(positive regulation of tra…	ko04626(Plant-pathogen interaction)	3	1236-1255	1246
miR159a	bdi-miR159a-3p	LOC105172205	transcription factor GAMYB	414	GO:0003677(DNA binding);GO:0003700(transcription factor activity, sequence-specific DNA binding);GO:0005634(nucleus);GO:0006355(regulation of transcription, DNA-templated);GO:0009723(response to ethylene);GO:0009740(gibberellic acid mediated signaling pathway);GO:0009751(response to salicylic acid);GO:0043068(positive regulation of programmed cell death);GO:0045893(positive regulation of transcri…	ko04626(Plant-pathogen interaction)	3.5	1627-1646	1637
miR159a	mdm-miR159a	LOC105172205	transcription factor GAMYB	415	GO:0003677(DNA binding);GO:0003700(transcription factor activity, sequence-specific DNA binding);GO:0005634(nucleus);GO:0006355(regulation of transcription, DNA-templated);GO:0009723(response to ethylene);GO:0009740(gibberellic acid mediated signaling pathway);GO:0009751(response to salicylic acid);GO:0043068(positive regulation of programmed cell death);GO:0045893(positive regulation of transcri…	ko04626(Plant-pathogen interaction)	3	1627-1646	1637
miR159a	pta-miR159a	LOC105172205	transcription factor GAMYB	416	GO:0003677(DNA binding);GO:0003700(transcription factor activity, sequence-specific DNA binding);GO:0005634(nucleus);GO:0006355(regulation of transcription, DNA-templated);GO:0009723(response to ethylene);GO:0009740(gibberellic acid mediated signaling pathway);GO:0009751(response to salicylic acid);GO:0043068(positive regulation of programmed cell death);GO:0045893(positive regulation of transcri…	ko04626(Plant-pathogen interaction)	2	1626-1645	1636
miR159a	bdi-miR159a-3p	LOC105163746	transcription factor GAMYB-like	404	GO:0003677(DNA binding);GO:0003700(transcription factor activity, sequence-specific DNA binding);GO:0005634(nucleus);GO:0006355(regulation of transcription, DNA-templated);GO:0009740(gibberellic acid mediated signaling pathway);GO:0009789(positive regulation of abscisic acid-activated signaling pathway);GO:0043068(positive regulation of programmed cell death);GO:0045893(positive regulation of tra…	ko04626(Plant-pathogen interaction)	3.5	1615-1634	1625
miR159a	mdm-miR159a	LOC105163746	transcription factor GAMYB-like	405	GO:0003677(DNA binding);GO:0003700(transcription factor activity, sequence-specific DNA binding);GO:0005634(nucleus);GO:0006355(regulation of transcription, DNA-templated);GO:0009740(gibberellic acid mediated signaling pathway);GO:0009789(positive regulation of abscisic acid-activated signaling pathway);GO:0043068(positive regulation of programmed cell death);GO:0045893(positive regulation of tra…	ko04626(Plant-pathogen interaction)	3	1615-1634	1625
miR159a	pta-miR159a	LOC105163746	transcription factor GAMYB-like	406	GO:0003677(DNA binding);GO:0003700(transcription factor activity, sequence-specific DNA binding);GO:0005634(nucleus);GO:0006355(regulation of transcription, DNA-templated);GO:0009740(gibberellic acid mediated signaling pathway);GO:0009789(positive regulation of abscisic acid-activated signaling pathway);GO:0043068(positive regulation of programmed cell death);GO:0045893(positive regulation of tra…	ko04626(Plant-pathogen interaction)	2	1614-1633	1624
miR159a	bdi-miR159a-3p	LOC105170975	transcription factor GAMYB-like	411	GO:0003677(DNA binding);GO:0003700(transcription factor activity, sequence-specific DNA binding);GO:0005634(nucleus);GO:0006355(regulation of transcription, DNA-templated);GO:0009740(gibberellic acid mediated signaling pathway);GO:0009789(positive regulation of abscisic acid-activated signaling pathway);GO:0043068(positive regulation of programmed cell death);GO:0045893(positive regulation of tra…	ko04626(Plant-pathogen interaction)	3.5	1514-1533	1524
miR159a	mdm-miR159a	LOC105170975	transcription factor GAMYB-like	412	GO:0003677(DNA binding);GO:0003700(transcription factor activity, sequence-specific DNA binding);GO:0005634(nucleus);GO:0006355(regulation of transcription, DNA-templated);GO:0009740(gibberellic acid mediated signaling pathway);GO:0009789(positive regulation of abscisic acid-activated signaling pathway);GO:0043068(positive regulation of programmed cell death);GO:0045893(positive regulation of tra…	ko04626(Plant-pathogen interaction)	3	1514-1533	1524
miR159a	pta-miR159a	LOC105170975	transcription factor GAMYB-like	413	GO:0003677(DNA binding);GO:0003700(transcription factor activity, sequence-specific DNA binding);GO:0005634(nucleus);GO:0006355(regulation of transcription, DNA-templated);GO:0009740(gibberellic acid mediated signaling pathway);GO:0009789(positive regulation of abscisic acid-activated signaling pathway);GO:0043068(positive regulation of programmed cell death);GO:0045893(positive regulation of tra…	ko04626(Plant-pathogen interaction)	2	1513-1532	1523
miR159a	bdi-miR159a-3p	LOC105178495	transcription factor MYB101	399	GO:0003677(DNA binding);GO:0003700(transcription factor activity, sequence-specific DNA binding);GO:0005634(nucleus);GO:0006355(regulation of transcription, DNA-templated);GO:0090406(pollen tube)	ko00190(Oxidative phosphorylation);ko00860(Porphyrin and chlorophyll metabolism)	3.5	598-617	608
miR159a	mdm-miR159a	LOC105178495	transcription factor MYB101	400	GO:0003677(DNA binding);GO:0003700(transcription factor activity, sequence-specific DNA binding);GO:0005634(nucleus);GO:0006355(regulation of transcription, DNA-templated);GO:0090406(pollen tube)	ko00190(Oxidative phosphorylation);ko00860(Porphyrin and chlorophyll metabolism)	3.5	598-617	608
miR159a	pta-miR159a	LOC105178495	transcription factor MYB101	401	GO:0003677(DNA binding);GO:0003700(transcription factor activity, sequence-specific DNA binding);GO:0005634(nucleus);GO:0006355(regulation of transcription, DNA-templated);GO:0090406(pollen tube)	ko00190(Oxidative phosphorylation);ko00860(Porphyrin and chlorophyll metabolism)	3.5	597-616	607
miR159a	mdm-miR159a	LOC105173323	transcription factor MYB63-like	417	GO:0003677(DNA binding);GO:0003700(transcription factor activity, sequence-specific DNA binding);GO:0005634(nucleus);GO:0006355(regulation of transcription, DNA-templated);GO:0048235(pollen sperm cell differentiation)	ko04626(Plant-pathogen interaction)	4	867-886	877
miR159a	mdm-miR159a	LOC105176957	uncharacterized LOC105176957	427	-	ko04144(Endocytosis)	4	1576-1595	1586
miR159a	pta-miR159a	LOC105176957	uncharacterized LOC105176957	428	-	ko04144(Endocytosis)	3	1575-1594	1585
miR159a	pta-miR159a	LOC110011609	uncharacterized LOC110011609	392	-	-	3.5	196-215	206
miR159a	mdm-miR159a	LOC105165428	WAS/WASL-interacting protein family member 1	425	-	ko04144(Endocytosis)	4	1082-1101	1092
miR159a	pta-miR159a	LOC105165428	WAS/WASL-interacting protein family member 1	426	-	ko04144(Endocytosis)	3	1081-1100	1091
miR159a.1	osa-miR159a.1	LOC105174420	arginine biosynthesis bifunctional protein ArgJ	429	GO:0004042(acetyl-CoA:L-glutamate N-acetyltransferase activity);GO:0004358(glutamate N-acetyltransferase activity);GO:0006526(arginine biosynthetic process);GO:0006592(ornithine biosynthetic process)	ko01210(2-Oxocarboxylic acid metabolism);ko01230(Biosynthesis of amino acids);ko00220(Arginine biosynthesis)	3	1265-1286	1277
miR159a.1	osa-miR159a.1	LOC105170655	myb-related protein MYBAS2-like	433	GO:0003677(DNA binding);GO:0003700(transcription factor activity, sequence-specific DNA binding);GO:0005634(nucleus);GO:0006355(regulation of transcription, DNA-templated);GO:0048235(pollen sperm cell differentiation)	ko04626(Plant-pathogen interaction)	4	710-730	721
miR159a.1	osa-miR159a.1	LOC105167902	transcription factor GAMYB	432	GO:0003677(DNA binding);GO:0003700(transcription factor activity, sequence-specific DNA binding);GO:0005634(nucleus);GO:0006355(regulation of transcription, DNA-templated);GO:0009740(gibberellic acid mediated signaling pathway);GO:0009789(positive regulation of abscisic acid-activated signaling pathway);GO:0043068(positive regulation of programmed cell death);GO:0045893(positive regulation of tra…	ko04626(Plant-pathogen interaction)	3.5	1236-1256	1247
miR159a.1	osa-miR159a.1	LOC105172205	transcription factor GAMYB	435	GO:0003677(DNA binding);GO:0003700(transcription factor activity, sequence-specific DNA binding);GO:0005634(nucleus);GO:0006355(regulation of transcription, DNA-templated);GO:0009723(response to ethylene);GO:0009740(gibberellic acid mediated signaling pathway);GO:0009751(response to salicylic acid);GO:0043068(positive regulation of programmed cell death);GO:0045893(positive regulation of transcri…	ko04626(Plant-pathogen interaction)	4	1626-1646	1637
miR159a.1	osa-miR159a.1	LOC105163746	transcription factor GAMYB-like	431	GO:0003677(DNA binding);GO:0003700(transcription factor activity, sequence-specific DNA binding);GO:0005634(nucleus);GO:0006355(regulation of transcription, DNA-templated);GO:0009740(gibberellic acid mediated signaling pathway);GO:0009789(positive regulation of abscisic acid-activated signaling pathway);GO:0043068(positive regulation of programmed cell death);GO:0045893(positive regulation of tra…	ko04626(Plant-pathogen interaction)	3	1614-1634	1625
miR159a.1	osa-miR159a.1	LOC105170975	transcription factor GAMYB-like	434	GO:0003677(DNA binding);GO:0003700(transcription factor activity, sequence-specific DNA binding);GO:0005634(nucleus);GO:0006355(regulation of transcription, DNA-templated);GO:0009740(gibberellic acid mediated signaling pathway);GO:0009789(positive regulation of abscisic acid-activated signaling pathway);GO:0043068(positive regulation of programmed cell death);GO:0045893(positive regulation of tra…	ko04626(Plant-pathogen interaction)	3	1513-1533	1524
miR159a.1	osa-miR159a.1	LOC105178495	transcription factor MYB101	430	GO:0003677(DNA binding);GO:0003700(transcription factor activity, sequence-specific DNA binding);GO:0005634(nucleus);GO:0006355(regulation of transcription, DNA-templated);GO:0090406(pollen tube)	ko00190(Oxidative phosphorylation);ko00860(Porphyrin and chlorophyll metabolism)	4	597-617	608
miR159a.1	osa-miR159a.1	LOC105173323	transcription factor MYB63-like	436	GO:0003677(DNA binding);GO:0003700(transcription factor activity, sequence-specific DNA binding);GO:0005634(nucleus);GO:0006355(regulation of transcription, DNA-templated);GO:0048235(pollen sperm cell differentiation)	ko04626(Plant-pathogen interaction)	4	866-886	877
miR159a.1	osa-miR159a.1	LOC105176957	uncharacterized LOC105176957	438	-	ko04144(Endocytosis)	4	1575-1595	1586
miR159a.1	osa-miR159a.1	LOC105165428	WAS/WASL-interacting protein family member 1	437	-	ko04144(Endocytosis)	4	1081-1101	1092
miR159b	pta-miR159b	LOC105164852	3-ketoacyl-CoA synthase 10	440	GO:0000038(very long-chain fatty acid metabolic process);GO:0005634(nucleus);GO:0005783(endoplasmic reticulum);GO:0005789(endoplasmic reticulum membrane);GO:0006633(fatty acid biosynthetic process);GO:0008610(lipid biosynthetic process);GO:0009409(response to cold);GO:0009416(response to light stimulus);GO:0009913(epidermal cell differentiation);GO:0016020(membrane);GO:0016021(integral component …	ko00062(Fatty acid elongation)	4	911-929	920
miR159b	lts-miR159b	LOC105174420	arginine biosynthesis bifunctional protein ArgJ	441	GO:0004042(acetyl-CoA:L-glutamate N-acetyltransferase activity);GO:0004358(glutamate N-acetyltransferase activity);GO:0006526(arginine biosynthetic process);GO:0006592(ornithine biosynthetic process)	ko01210(2-Oxocarboxylic acid metabolism);ko01230(Biosynthesis of amino acids);ko00220(Arginine biosynthesis)	4	1265-1286	1277
miR159b	gma-miR159b-3p	LOC105167902	transcription factor GAMYB	444	GO:0003677(DNA binding);GO:0003700(transcription factor activity, sequence-specific DNA binding);GO:0005634(nucleus);GO:0006355(regulation of transcription, DNA-templated);GO:0009740(gibberellic acid mediated signaling pathway);GO:0009789(positive regulation of abscisic acid-activated signaling pathway);GO:0043068(positive regulation of programmed cell death);GO:0045893(positive regulation of tra…	ko04626(Plant-pathogen interaction)	1	1236-1256	1247
miR159b	gma-miR159b-3p	LOC105172205	transcription factor GAMYB	447	GO:0003677(DNA binding);GO:0003700(transcription factor activity, sequence-specific DNA binding);GO:0005634(nucleus);GO:0006355(regulation of transcription, DNA-templated);GO:0009723(response to ethylene);GO:0009740(gibberellic acid mediated signaling pathway);GO:0009751(response to salicylic acid);GO:0043068(positive regulation of programmed cell death);GO:0045893(positive regulation of transcri…	ko04626(Plant-pathogen interaction)	0	1626-1646	1637
miR159b	gma-miR159b-3p	LOC105163746	transcription factor GAMYB-like	442	GO:0003677(DNA binding);GO:0003700(transcription factor activity, sequence-specific DNA binding);GO:0005634(nucleus);GO:0006355(regulation of transcription, DNA-templated);GO:0009740(gibberellic acid mediated signaling pathway);GO:0009789(positive regulation of abscisic acid-activated signaling pathway);GO:0043068(positive regulation of programmed cell death);GO:0045893(positive regulation of tra…	ko04626(Plant-pathogen interaction)	1	1614-1634	1625
miR159b	lts-miR159b	LOC105163746	transcription factor GAMYB-like	443	GO:0003677(DNA binding);GO:0003700(transcription factor activity, sequence-specific DNA binding);GO:0005634(nucleus);GO:0006355(regulation of transcription, DNA-templated);GO:0009740(gibberellic acid mediated signaling pathway);GO:0009789(positive regulation of abscisic acid-activated signaling pathway);GO:0043068(positive regulation of programmed cell death);GO:0045893(positive regulation of tra…	ko04626(Plant-pathogen interaction)	3.5	1614-1634	1625
miR159b	gma-miR159b-3p	LOC105170975	transcription factor GAMYB-like	445	GO:0003677(DNA binding);GO:0003700(transcription factor activity, sequence-specific DNA binding);GO:0005634(nucleus);GO:0006355(regulation of transcription, DNA-templated);GO:0009740(gibberellic acid mediated signaling pathway);GO:0009789(positive regulation of abscisic acid-activated signaling pathway);GO:0043068(positive regulation of programmed cell death);GO:0045893(positive regulation of tra…	ko04626(Plant-pathogen interaction)	1	1513-1533	1524
miR159b	lts-miR159b	LOC105170975	transcription factor GAMYB-like	446	GO:0003677(DNA binding);GO:0003700(transcription factor activity, sequence-specific DNA binding);GO:0005634(nucleus);GO:0006355(regulation of transcription, DNA-templated);GO:0009740(gibberellic acid mediated signaling pathway);GO:0009789(positive regulation of abscisic acid-activated signaling pathway);GO:0043068(positive regulation of programmed cell death);GO:0045893(positive regulation of tra…	ko04626(Plant-pathogen interaction)	3.5	1513-1533	1524
miR159b	pta-miR159b	LOC105175444	uncharacterized LOC105175444	439	GO:0003674(molecular_function);GO:0005886(plasma membrane);GO:0008150(biological_process);GO:0016021(integral component of membrane)	-	4	494-513	504
miR159c	gma-miR159c	LOC105156881	acylpyruvase FAHD1	449	GO:0003824(catalytic activity);GO:0005507(copper ion binding);GO:0005739(mitochondrion);GO:0008152(metabolic process);GO:0016787(hydrolase activity);GO:0016853(isomerase activity)	ko00350(Tyrosine metabolism)	4	595-615	606
miR159c	mes-miR159c	LOC105156881	acylpyruvase FAHD1	450	GO:0003824(catalytic activity);GO:0005507(copper ion binding);GO:0005739(mitochondrion);GO:0008152(metabolic process);GO:0016787(hydrolase activity);GO:0016853(isomerase activity)	ko00350(Tyrosine metabolism)	3	596-615	606
miR159c	pta-miR159c	LOC105174420	arginine biosynthesis bifunctional protein ArgJ	451	GO:0004042(acetyl-CoA:L-glutamate N-acetyltransferase activity);GO:0004358(glutamate N-acetyltransferase activity);GO:0006526(arginine biosynthetic process);GO:0006592(ornithine biosynthetic process)	ko01210(2-Oxocarboxylic acid metabolism);ko01230(Biosynthesis of amino acids);ko00220(Arginine biosynthesis)	3.5	1267-1286	1277
miR159c	sof-miR159c	LOC105174420	arginine biosynthesis bifunctional protein ArgJ	452	GO:0004042(acetyl-CoA:L-glutamate N-acetyltransferase activity);GO:0004358(glutamate N-acetyltransferase activity);GO:0006526(arginine biosynthetic process);GO:0006592(ornithine biosynthetic process)	ko01210(2-Oxocarboxylic acid metabolism);ko01230(Biosynthesis of amino acids);ko00220(Arginine biosynthesis)	4	1266-1286	1277
miR159c	osa-miR159c	LOC105170655	myb-related protein MYBAS2-like	465	GO:0003677(DNA binding);GO:0003700(transcription factor activity, sequence-specific DNA binding);GO:0005634(nucleus);GO:0006355(regulation of transcription, DNA-templated);GO:0048235(pollen sperm cell differentiation)	ko04626(Plant-pathogen interaction)	4	710-730	721
miR159c	osa-miR159c	LOC105170425	oxysterol-binding protein-related protein 3C	454	GO:0005634(nucleus);GO:0005829(cytosol);GO:0006869(lipid transport);GO:0008142(oxysterol binding);GO:0008202(steroid metabolic process);GO:0008289(lipid binding)	ko00500(Starch and sucrose metabolism);ko00520(Amino sugar and nucleotide sugar metabolism)	4	640-659	650
miR159c	osa-miR159c	LOC105174361	pentatricopeptide repeat-containing protein At4g02750-like	477	GO:0005739(mitochondrion);GO:0008270(zinc ion binding)	ko01212(Fatty acid metabolism);ko00062(Fatty acid elongation)	4	884-905	896
miR159c	osa-miR159c	LOC105174362	protein CNGC15b-like	478	GO:0005249(voltage-gated potassium channel activity);GO:0005887(integral component of plasma membrane);GO:0042391(regulation of membrane potential)	ko04626(Plant-pathogen interaction)	4	3515-3536	3527
miR159c	bdi-miR159c	LOC105177107	sirohydrochlorin ferrochelatase	448	GO:0006979(response to oxidative stress);GO:0009236(cobalamin biosynthetic process);GO:0009507(chloroplast);GO:0016852(sirohydrochlorin cobaltochelatase activity);GO:0019354(siroheme biosynthetic process);GO:0046872(metal ion binding);GO:0051266(sirohydrochlorin ferrochelatase activity);GO:0051539(4 iron, 4 sulfur cluster binding)	-	4	207-228	218
miR159c	gma-miR159c	LOC105167902	transcription factor GAMYB	460	GO:0003677(DNA binding);GO:0003700(transcription factor activity, sequence-specific DNA binding);GO:0005634(nucleus);GO:0006355(regulation of transcription, DNA-templated);GO:0009740(gibberellic acid mediated signaling pathway);GO:0009789(positive regulation of abscisic acid-activated signaling pathway);GO:0043068(positive regulation of programmed cell death);GO:0045893(positive regulation of tra…	ko04626(Plant-pathogen interaction)	0	1236-1256	1247
miR159c	mes-miR159c	LOC105167902	transcription factor GAMYB	461	GO:0003677(DNA binding);GO:0003700(transcription factor activity, sequence-specific DNA binding);GO:0005634(nucleus);GO:0006355(regulation of transcription, DNA-templated);GO:0009740(gibberellic acid mediated signaling pathway);GO:0009789(positive regulation of abscisic acid-activated signaling pathway);GO:0043068(positive regulation of programmed cell death);GO:0045893(positive regulation of tra…	ko04626(Plant-pathogen interaction)	0.5	1236-1256	1247
miR159c	osa-miR159c	LOC105167902	transcription factor GAMYB	462	GO:0003677(DNA binding);GO:0003700(transcription factor activity, sequence-specific DNA binding);GO:0005634(nucleus);GO:0006355(regulation of transcription, DNA-templated);GO:0009740(gibberellic acid mediated signaling pathway);GO:0009789(positive regulation of abscisic acid-activated signaling pathway);GO:0043068(positive regulation of programmed cell death);GO:0045893(positive regulation of tra…	ko04626(Plant-pathogen interaction)	3	1236-1256	1247
miR159c	pta-miR159c	LOC105167902	transcription factor GAMYB	463	GO:0003677(DNA binding);GO:0003700(transcription factor activity, sequence-specific DNA binding);GO:0005634(nucleus);GO:0006355(regulation of transcription, DNA-templated);GO:0009740(gibberellic acid mediated signaling pathway);GO:0009789(positive regulation of abscisic acid-activated signaling pathway);GO:0043068(positive regulation of programmed cell death);GO:0045893(positive regulation of tra…	ko04626(Plant-pathogen interaction)	4	1236-1256	1247
miR159c	sof-miR159c	LOC105167902	transcription factor GAMYB	464	GO:0003677(DNA binding);GO:0003700(transcription factor activity, sequence-specific DNA binding);GO:0005634(nucleus);GO:0006355(regulation of transcription, DNA-templated);GO:0009740(gibberellic acid mediated signaling pathway);GO:0009789(positive regulation of abscisic acid-activated signaling pathway);GO:0043068(positive regulation of programmed cell death);GO:0045893(positive regulation of tra…	ko04626(Plant-pathogen interaction)	4	1236-1256	1247
miR159c	gma-miR159c	LOC105172205	transcription factor GAMYB	471	GO:0003677(DNA binding);GO:0003700(transcription factor activity, sequence-specific DNA binding);GO:0005634(nucleus);GO:0006355(regulation of transcription, DNA-templated);GO:0009723(response to ethylene);GO:0009740(gibberellic acid mediated signaling pathway);GO:0009751(response to salicylic acid);GO:0043068(positive regulation of programmed cell death);GO:0045893(positive regulation of transcri…	ko04626(Plant-pathogen interaction)	0.5	1626-1646	1637
miR159c	mes-miR159c	LOC105172205	transcription factor GAMYB	472	GO:0003677(DNA binding);GO:0003700(transcription factor activity, sequence-specific DNA binding);GO:0005634(nucleus);GO:0006355(regulation of transcription, DNA-templated);GO:0009723(response to ethylene);GO:0009740(gibberellic acid mediated signaling pathway);GO:0009751(response to salicylic acid);GO:0043068(positive regulation of programmed cell death);GO:0045893(positive regulation of transcri…	ko04626(Plant-pathogen interaction)	1	1626-1646	1637
miR159c	osa-miR159c	LOC105172205	transcription factor GAMYB	473	GO:0003677(DNA binding);GO:0003700(transcription factor activity, sequence-specific DNA binding);GO:0005634(nucleus);GO:0006355(regulation of transcription, DNA-templated);GO:0009723(response to ethylene);GO:0009740(gibberellic acid mediated signaling pathway);GO:0009751(response to salicylic acid);GO:0043068(positive regulation of programmed cell death);GO:0045893(positive regulation of transcri…	ko04626(Plant-pathogen interaction)	2	1626-1646	1637
miR159c	pta-miR159c	LOC105172205	transcription factor GAMYB	474	GO:0003677(DNA binding);GO:0003700(transcription factor activity, sequence-specific DNA binding);GO:0005634(nucleus);GO:0006355(regulation of transcription, DNA-templated);GO:0009723(response to ethylene);GO:0009740(gibberellic acid mediated signaling pathway);GO:0009751(response to salicylic acid);GO:0043068(positive regulation of programmed cell death);GO:0045893(positive regulation of transcri…	ko04626(Plant-pathogen interaction)	4	1626-1646	1637
miR159c	sof-miR159c	LOC105172205	transcription factor GAMYB	475	GO:0003677(DNA binding);GO:0003700(transcription factor activity, sequence-specific DNA binding);GO:0005634(nucleus);GO:0006355(regulation of transcription, DNA-templated);GO:0009723(response to ethylene);GO:0009740(gibberellic acid mediated signaling pathway);GO:0009751(response to salicylic acid);GO:0043068(positive regulation of programmed cell death);GO:0045893(positive regulation of transcri…	ko04626(Plant-pathogen interaction)	4	1626-1646	1637
miR159c	gma-miR159c	LOC105163746	transcription factor GAMYB-like	455	GO:0003677(DNA binding);GO:0003700(transcription factor activity, sequence-specific DNA binding);GO:0005634(nucleus);GO:0006355(regulation of transcription, DNA-templated);GO:0009740(gibberellic acid mediated signaling pathway);GO:0009789(positive regulation of abscisic acid-activated signaling pathway);GO:0043068(positive regulation of programmed cell death);GO:0045893(positive regulation of tra…	ko04626(Plant-pathogen interaction)	1.5	1614-1634	1625
miR159c	mes-miR159c	LOC105163746	transcription factor GAMYB-like	456	GO:0003677(DNA binding);GO:0003700(transcription factor activity, sequence-specific DNA binding);GO:0005634(nucleus);GO:0006355(regulation of transcription, DNA-templated);GO:0009740(gibberellic acid mediated signaling pathway);GO:0009789(positive regulation of abscisic acid-activated signaling pathway);GO:0043068(positive regulation of programmed cell death);GO:0045893(positive regulation of tra…	ko04626(Plant-pathogen interaction)	2	1614-1634	1625
miR159c	osa-miR159c	LOC105163746	transcription factor GAMYB-like	457	GO:0003677(DNA binding);GO:0003700(transcription factor activity, sequence-specific DNA binding);GO:0005634(nucleus);GO:0006355(regulation of transcription, DNA-templated);GO:0009740(gibberellic acid mediated signaling pathway);GO:0009789(positive regulation of abscisic acid-activated signaling pathway);GO:0043068(positive regulation of programmed cell death);GO:0045893(positive regulation of tra…	ko04626(Plant-pathogen interaction)	3	1614-1634	1625
miR159c	pta-miR159c	LOC105163746	transcription factor GAMYB-like	458	GO:0003677(DNA binding);GO:0003700(transcription factor activity, sequence-specific DNA binding);GO:0005634(nucleus);GO:0006355(regulation of transcription, DNA-templated);GO:0009740(gibberellic acid mediated signaling pathway);GO:0009789(positive regulation of abscisic acid-activated signaling pathway);GO:0043068(positive regulation of programmed cell death);GO:0045893(positive regulation of tra…	ko04626(Plant-pathogen interaction)	4	1614-1634	1625
miR159c	sof-miR159c	LOC105163746	transcription factor GAMYB-like	459	GO:0003677(DNA binding);GO:0003700(transcription factor activity, sequence-specific DNA binding);GO:0005634(nucleus);GO:0006355(regulation of transcription, DNA-templated);GO:0009740(gibberellic acid mediated signaling pathway);GO:0009789(positive regulation of abscisic acid-activated signaling pathway);GO:0043068(positive regulation of programmed cell death);GO:0045893(positive regulation of tra…	ko04626(Plant-pathogen interaction)	4	1614-1634	1625
miR159c	gma-miR159c	LOC105170975	transcription factor GAMYB-like	466	GO:0003677(DNA binding);GO:0003700(transcription factor activity, sequence-specific DNA binding);GO:0005634(nucleus);GO:0006355(regulation of transcription, DNA-templated);GO:0009740(gibberellic acid mediated signaling pathway);GO:0009789(positive regulation of abscisic acid-activated signaling pathway);GO:0043068(positive regulation of programmed cell death);GO:0045893(positive regulation of tra…	ko04626(Plant-pathogen interaction)	1.5	1513-1533	1524
miR159c	mes-miR159c	LOC105170975	transcription factor GAMYB-like	467	GO:0003677(DNA binding);GO:0003700(transcription factor activity, sequence-specific DNA binding);GO:0005634(nucleus);GO:0006355(regulation of transcription, DNA-templated);GO:0009740(gibberellic acid mediated signaling pathway);GO:0009789(positive regulation of abscisic acid-activated signaling pathway);GO:0043068(positive regulation of programmed cell death);GO:0045893(positive regulation of tra…	ko04626(Plant-pathogen interaction)	2	1513-1533	1524
miR159c	osa-miR159c	LOC105170975	transcription factor GAMYB-like	468	GO:0003677(DNA binding);GO:0003700(transcription factor activity, sequence-specific DNA binding);GO:0005634(nucleus);GO:0006355(regulation of transcription, DNA-templated);GO:0009740(gibberellic acid mediated signaling pathway);GO:0009789(positive regulation of abscisic acid-activated signaling pathway);GO:0043068(positive regulation of programmed cell death);GO:0045893(positive regulation of tra…	ko04626(Plant-pathogen interaction)	3	1513-1533	1524
miR159c	pta-miR159c	LOC105170975	transcription factor GAMYB-like	469	GO:0003677(DNA binding);GO:0003700(transcription factor activity, sequence-specific DNA binding);GO:0005634(nucleus);GO:0006355(regulation of transcription, DNA-templated);GO:0009740(gibberellic acid mediated signaling pathway);GO:0009789(positive regulation of abscisic acid-activated signaling pathway);GO:0043068(positive regulation of programmed cell death);GO:0045893(positive regulation of tra…	ko04626(Plant-pathogen interaction)	4	1513-1533	1524
miR159c	sof-miR159c	LOC105170975	transcription factor GAMYB-like	470	GO:0003677(DNA binding);GO:0003700(transcription factor activity, sequence-specific DNA binding);GO:0005634(nucleus);GO:0006355(regulation of transcription, DNA-templated);GO:0009740(gibberellic acid mediated signaling pathway);GO:0009789(positive regulation of abscisic acid-activated signaling pathway);GO:0043068(positive regulation of programmed cell death);GO:0045893(positive regulation of tra…	ko04626(Plant-pathogen interaction)	4	1513-1533	1524
miR159c	osa-miR159c	LOC105178495	transcription factor MYB101	453	GO:0003677(DNA binding);GO:0003700(transcription factor activity, sequence-specific DNA binding);GO:0005634(nucleus);GO:0006355(regulation of transcription, DNA-templated);GO:0090406(pollen tube)	ko00190(Oxidative phosphorylation);ko00860(Porphyrin and chlorophyll metabolism)	2.5	597-617	608
miR159c	osa-miR159c	LOC105173323	transcription factor MYB63-like	476	GO:0003677(DNA binding);GO:0003700(transcription factor activity, sequence-specific DNA binding);GO:0005634(nucleus);GO:0006355(regulation of transcription, DNA-templated);GO:0048235(pollen sperm cell differentiation)	ko04626(Plant-pathogen interaction)	4	866-886	877
miR159c	bdi-miR159c	LOC105176957	uncharacterized LOC105176957	481	-	ko04144(Endocytosis)	1	1575-1595	1586
miR159c	osa-miR159c	LOC105176957	uncharacterized LOC105176957	482	-	ko04144(Endocytosis)	4	1575-1595	1586
miR159c	bdi-miR159c	LOC105165428	WAS/WASL-interacting protein family member 1	479	-	ko04144(Endocytosis)	1	1081-1101	1092
miR159c	osa-miR159c	LOC105165428	WAS/WASL-interacting protein family member 1	480	-	ko04144(Endocytosis)	4	1081-1101	1092
miR159d	osa-miR159d	LOC105167902	transcription factor GAMYB	485	GO:0003677(DNA binding);GO:0003700(transcription factor activity, sequence-specific DNA binding);GO:0005634(nucleus);GO:0006355(regulation of transcription, DNA-templated);GO:0009740(gibberellic acid mediated signaling pathway);GO:0009789(positive regulation of abscisic acid-activated signaling pathway);GO:0043068(positive regulation of programmed cell death);GO:0045893(positive regulation of tra…	ko04626(Plant-pathogen interaction)	2	1236-1256	1247
miR159d	osa-miR159d	LOC105172205	transcription factor GAMYB	487	GO:0003677(DNA binding);GO:0003700(transcription factor activity, sequence-specific DNA binding);GO:0005634(nucleus);GO:0006355(regulation of transcription, DNA-templated);GO:0009723(response to ethylene);GO:0009740(gibberellic acid mediated signaling pathway);GO:0009751(response to salicylic acid);GO:0043068(positive regulation of programmed cell death);GO:0045893(positive regulation of transcri…	ko04626(Plant-pathogen interaction)	2.5	1626-1646	1637
miR159d	osa-miR159d	LOC105163746	transcription factor GAMYB-like	484	GO:0003677(DNA binding);GO:0003700(transcription factor activity, sequence-specific DNA binding);GO:0005634(nucleus);GO:0006355(regulation of transcription, DNA-templated);GO:0009740(gibberellic acid mediated signaling pathway);GO:0009789(positive regulation of abscisic acid-activated signaling pathway);GO:0043068(positive regulation of programmed cell death);GO:0045893(positive regulation of tra…	ko04626(Plant-pathogen interaction)	3.5	1614-1634	1625
miR159d	osa-miR159d	LOC105170975	transcription factor GAMYB-like	486	GO:0003677(DNA binding);GO:0003700(transcription factor activity, sequence-specific DNA binding);GO:0005634(nucleus);GO:0006355(regulation of transcription, DNA-templated);GO:0009740(gibberellic acid mediated signaling pathway);GO:0009789(positive regulation of abscisic acid-activated signaling pathway);GO:0043068(positive regulation of programmed cell death);GO:0045893(positive regulation of tra…	ko04626(Plant-pathogen interaction)	3.5	1513-1533	1524
miR159d	osa-miR159d	LOC105178495	transcription factor MYB101	483	GO:0003677(DNA binding);GO:0003700(transcription factor activity, sequence-specific DNA binding);GO:0005634(nucleus);GO:0006355(regulation of transcription, DNA-templated);GO:0090406(pollen tube)	ko00190(Oxidative phosphorylation);ko00860(Porphyrin and chlorophyll metabolism)	3	597-617	608
miR159e	osa-miR159e	LOC105167285	--	488	GO:0003677(DNA binding);GO:0003700(transcription factor activity, sequence-specific DNA binding);GO:0005515(protein binding);GO:0005634(nucleus);GO:0006351(transcription, DNA-templated);GO:0006355(regulation of transcription, DNA-templated);GO:0008285(negative regulation of cell proliferation);GO:0009965(leaf morphogenesis);GO:0030154(cell differentiation);GO:0045962(positive regulation of develo…	-	3.5	2494-2514	2505
miR159e	osa-miR159e	LOC105174420	arginine biosynthesis bifunctional protein ArgJ	495	GO:0004042(acetyl-CoA:L-glutamate N-acetyltransferase activity);GO:0004358(glutamate N-acetyltransferase activity);GO:0006526(arginine biosynthetic process);GO:0006592(ornithine biosynthetic process)	ko01210(2-Oxocarboxylic acid metabolism);ko01230(Biosynthesis of amino acids);ko00220(Arginine biosynthesis)	4	1266-1286	1277
miR159e	sof-miR159e	LOC105174420	arginine biosynthesis bifunctional protein ArgJ	496	GO:0004042(acetyl-CoA:L-glutamate N-acetyltransferase activity);GO:0004358(glutamate N-acetyltransferase activity);GO:0006526(arginine biosynthetic process);GO:0006592(ornithine biosynthetic process)	ko01210(2-Oxocarboxylic acid metabolism);ko01230(Biosynthesis of amino acids);ko00220(Arginine biosynthesis)	2.5	1266-1286	1277
miR159e	gma-miR159e-5p	LOC105177037	chlorophyll a-b binding protein 13	497	GO:0009416(response to light stimulus);GO:0009535(chloroplast thylakoid membrane);GO:0009768(photosynthesis, light harvesting in photosystem I);GO:0009941(chloroplast envelope);GO:0010287(plastoglobule);GO:0016168(chlorophyll binding);GO:0031409(pigment binding)	ko00196(Photosynthesis - antenna proteins)	4	450-468	459
miR159e	sof-miR159e	LOC105164698	clathrin interactor EPSIN 1	498	GO:0002020(protease binding);GO:0005515(protein binding);GO:0005543(phospholipid binding);GO:0005737(cytoplasm);GO:0005770(late endosome);GO:0005794(Golgi apparatus);GO:0005884(actin filament);GO:0006623(protein targeting to vacuole);GO:0009579(thylakoid);GO:0030136(clathrin-coated vesicle);GO:0030276(clathrin binding)	ko04144(Endocytosis)	4	1444-1463	1454
miR159e	gma-miR159e-5p	LOC105164548	HSP-interacting protein	489	GO:0005739(mitochondrion);GO:0005773(vacuole);GO:0008150(biological_process)	-	4	707-727	718
miR159e	zma-miR159e-3p	LOC105171791	major allergen Pru ar 1-like	490	GO:0004864(protein phosphatase inhibitor activity);GO:0004872(receptor activity);GO:0005634(nucleus);GO:0005737(cytoplasm);GO:0009738(abscisic acid-activated signaling pathway);GO:0010427(abscisic acid binding);GO:0080163(regulation of protein serine/threonine phosphatase activity)	-	3.5	532-553	544
miR159e	zma-miR159e-3p	LOC105172211	major allergen Pru ar 1-like	491	GO:0004864(protein phosphatase inhibitor activity);GO:0004872(receptor activity);GO:0005634(nucleus);GO:0005737(cytoplasm);GO:0009738(abscisic acid-activated signaling pathway);GO:0010427(abscisic acid binding);GO:0080163(regulation of protein serine/threonine phosphatase activity)	-	4	525-546	537
miR159e	zma-miR159e-3p	LOC105162707	nascent polypeptide-associated complex subunit alpha-like protein	506	GO:0005515(protein binding);GO:0005524(ATP binding);GO:0005576(extracellular region);GO:0006952(defense response);GO:0043531(ADP binding)	ko03040(Spliceosome)	4	955-975	966
miR159e	zma-miR159e-3p	LOC105174361	pentatricopeptide repeat-containing protein At4g02750-like	507	GO:0005739(mitochondrion);GO:0008270(zinc ion binding)	ko01212(Fatty acid metabolism);ko00062(Fatty acid elongation)	3	884-905	896
miR159e	gma-miR159e-5p	LOC105169083	prolycopene isomerase 1	508	GO:0005739(mitochondrion);GO:0009507(chloroplast);GO:0016117(carotenoid biosynthetic process);GO:0016491(oxidoreductase activity);GO:0046608(carotenoid isomerase activity);GO:0055114(oxidation-reduction process)	ko00906(Carotenoid biosynthesis)	3	898-917	908
miR159e	zma-miR159e-3p	LOC105174362	protein CNGC15b-like	509	GO:0005249(voltage-gated potassium channel activity);GO:0005887(integral component of plasma membrane);GO:0042391(regulation of membrane potential)	ko04626(Plant-pathogen interaction)	3	3515-3536	3527
miR159e	gma-miR159e-5p	LOC105174677	serine/threonine-protein kinase STN8	500	GO:0004672(protein kinase activity)	ko04626(Plant-pathogen interaction)	4	928-947	938
miR159e	osa-miR159e	LOC105167902	transcription factor GAMYB	502	GO:0003677(DNA binding);GO:0003700(transcription factor activity, sequence-specific DNA binding);GO:0005634(nucleus);GO:0006355(regulation of transcription, DNA-templated);GO:0009740(gibberellic acid mediated signaling pathway);GO:0009789(positive regulation of abscisic acid-activated signaling pathway);GO:0043068(positive regulation of programmed cell death);GO:0045893(positive regulation of tra…	ko04626(Plant-pathogen interaction)	3	1236-1256	1247
miR159e	osa-miR159e	LOC105172205	transcription factor GAMYB	504	GO:0003677(DNA binding);GO:0003700(transcription factor activity, sequence-specific DNA binding);GO:0005634(nucleus);GO:0006355(regulation of transcription, DNA-templated);GO:0009723(response to ethylene);GO:0009740(gibberellic acid mediated signaling pathway);GO:0009751(response to salicylic acid);GO:0043068(positive regulation of programmed cell death);GO:0045893(positive regulation of transcri…	ko04626(Plant-pathogen interaction)	3	1626-1646	1637
miR159e	zma-miR159e-3p	LOC105172205	transcription factor GAMYB	505	GO:0003677(DNA binding);GO:0003700(transcription factor activity, sequence-specific DNA binding);GO:0005634(nucleus);GO:0006355(regulation of transcription, DNA-templated);GO:0009723(response to ethylene);GO:0009740(gibberellic acid mediated signaling pathway);GO:0009751(response to salicylic acid);GO:0043068(positive regulation of programmed cell death);GO:0045893(positive regulation of transcri…	ko04626(Plant-pathogen interaction)	4	1626-1646	1637
miR159e	osa-miR159e	LOC105163746	transcription factor GAMYB-like	501	GO:0003677(DNA binding);GO:0003700(transcription factor activity, sequence-specific DNA binding);GO:0005634(nucleus);GO:0006355(regulation of transcription, DNA-templated);GO:0009740(gibberellic acid mediated signaling pathway);GO:0009789(positive regulation of abscisic acid-activated signaling pathway);GO:0043068(positive regulation of programmed cell death);GO:0045893(positive regulation of tra…	ko04626(Plant-pathogen interaction)	4	1614-1634	1625
miR159e	osa-miR159e	LOC105170975	transcription factor GAMYB-like	503	GO:0003677(DNA binding);GO:0003700(transcription factor activity, sequence-specific DNA binding);GO:0005634(nucleus);GO:0006355(regulation of transcription, DNA-templated);GO:0009740(gibberellic acid mediated signaling pathway);GO:0009789(positive regulation of abscisic acid-activated signaling pathway);GO:0043068(positive regulation of programmed cell death);GO:0045893(positive regulation of tra…	ko04626(Plant-pathogen interaction)	4	1513-1533	1524
miR159e	osa-miR159e	LOC105178495	transcription factor MYB101	499	GO:0003677(DNA binding);GO:0003700(transcription factor activity, sequence-specific DNA binding);GO:0005634(nucleus);GO:0006355(regulation of transcription, DNA-templated);GO:0090406(pollen tube)	ko00190(Oxidative phosphorylation);ko00860(Porphyrin and chlorophyll metabolism)	3.5	597-617	608
miR159e	osa-miR159e	LOC105175742	transcription factor TCP2-like	492	GO:0003677(DNA binding);GO:0003700(transcription factor activity, sequence-specific DNA binding);GO:0005515(protein binding);GO:0005634(nucleus);GO:0006351(transcription, DNA-templated);GO:0006355(regulation of transcription, DNA-templated);GO:0009637(response to blue light);GO:0009965(leaf morphogenesis);GO:0030154(cell differentiation);GO:0045962(positive regulation of development, heterochroni…	-	3.5	2155-2175	2166
miR159e	gma-miR159e-5p	LOC105161106	uncharacterized LOC105161106	493	GO:0003677(DNA binding);GO:0003700(transcription factor activity, sequence-specific DNA binding);GO:0005634(nucleus);GO:0008380(RNA splicing)	-	3.5	1113-1132	1123
miR159e	zma-miR159e-3p	LOC105162251	uncharacterized LOC105162251	510	GO:0000977(RNA polymerase II regulatory region sequence-specific DNA binding);GO:0003700(transcription factor activity, sequence-specific DNA binding);GO:0005634(nucleus);GO:0006357(regulation of transcription from RNA polymerase II promoter)	ko00190(Oxidative phosphorylation)	4	2170-2190	2181
miR159e	zma-miR159e-3p	LOC105176957	uncharacterized LOC105176957	512	-	ko04144(Endocytosis)	2	1575-1595	1586
miR159e	gma-miR159e-5p	LOC105175042	uncharacterized protein At4g26450	494	GO:0005634(nucleus)	-	4	1031-1049	1040
miR159e	zma-miR159e-3p	LOC105165428	WAS/WASL-interacting protein family member 1	511	-	ko04144(Endocytosis)	2	1081-1101	1092
miR159f	osa-miR159f	LOC105162707	nascent polypeptide-associated complex subunit alpha-like protein	517	GO:0005515(protein binding);GO:0005524(ATP binding);GO:0005576(extracellular region);GO:0006952(defense response);GO:0043531(ADP binding)	ko03040(Spliceosome)	4	955-975	966
miR159f	osa-miR159f	LOC105172205	transcription factor GAMYB	516	GO:0003677(DNA binding);GO:0003700(transcription factor activity, sequence-specific DNA binding);GO:0005634(nucleus);GO:0006355(regulation of transcription, DNA-templated);GO:0009723(response to ethylene);GO:0009740(gibberellic acid mediated signaling pathway);GO:0009751(response to salicylic acid);GO:0043068(positive regulation of programmed cell death);GO:0045893(positive regulation of transcri…	ko04626(Plant-pathogen interaction)	3.5	1626-1646	1637
miR159f	osa-miR159f	LOC105163746	transcription factor GAMYB-like	514	GO:0003677(DNA binding);GO:0003700(transcription factor activity, sequence-specific DNA binding);GO:0005634(nucleus);GO:0006355(regulation of transcription, DNA-templated);GO:0009740(gibberellic acid mediated signaling pathway);GO:0009789(positive regulation of abscisic acid-activated signaling pathway);GO:0043068(positive regulation of programmed cell death);GO:0045893(positive regulation of tra…	ko04626(Plant-pathogen interaction)	3.5	1614-1634	1625
miR159f	osa-miR159f	LOC105170975	transcription factor GAMYB-like	515	GO:0003677(DNA binding);GO:0003700(transcription factor activity, sequence-specific DNA binding);GO:0005634(nucleus);GO:0006355(regulation of transcription, DNA-templated);GO:0009740(gibberellic acid mediated signaling pathway);GO:0009789(positive regulation of abscisic acid-activated signaling pathway);GO:0043068(positive regulation of programmed cell death);GO:0045893(positive regulation of tra…	ko04626(Plant-pathogen interaction)	3.5	1513-1533	1524
miR159f	osa-miR159f	LOC105178495	transcription factor MYB101	513	GO:0003677(DNA binding);GO:0003700(transcription factor activity, sequence-specific DNA binding);GO:0005634(nucleus);GO:0006355(regulation of transcription, DNA-templated);GO:0090406(pollen tube)	ko00190(Oxidative phosphorylation);ko00860(Porphyrin and chlorophyll metabolism)	3.5	597-617	608
miR159h	zma-miR159h-3p	LOC105156881	acylpyruvase FAHD1	518	GO:0003824(catalytic activity);GO:0005507(copper ion binding);GO:0005739(mitochondrion);GO:0008152(metabolic process);GO:0016787(hydrolase activity);GO:0016853(isomerase activity)	ko00350(Tyrosine metabolism)	4	596-615	606
miR159h	zma-miR159h-3p	LOC105168665	serine/threonine protein phosphatase 2A 57 kDa regulatory subunit B' kappa isoform	523	GO:0000159(protein phosphatase type 2A complex);GO:0007165(signal transduction);GO:0008601(protein phosphatase type 2A regulator activity)	ko03015(mRNA surveillance pathway)	4	792-812	803
miR159h	zma-miR159h-3p	LOC105167902	transcription factor GAMYB	520	GO:0003677(DNA binding);GO:0003700(transcription factor activity, sequence-specific DNA binding);GO:0005634(nucleus);GO:0006355(regulation of transcription, DNA-templated);GO:0009740(gibberellic acid mediated signaling pathway);GO:0009789(positive regulation of abscisic acid-activated signaling pathway);GO:0043068(positive regulation of programmed cell death);GO:0045893(positive regulation of tra…	ko04626(Plant-pathogen interaction)	1.5	1236-1256	1247
miR159h	zma-miR159h-3p	LOC105172205	transcription factor GAMYB	522	GO:0003677(DNA binding);GO:0003700(transcription factor activity, sequence-specific DNA binding);GO:0005634(nucleus);GO:0006355(regulation of transcription, DNA-templated);GO:0009723(response to ethylene);GO:0009740(gibberellic acid mediated signaling pathway);GO:0009751(response to salicylic acid);GO:0043068(positive regulation of programmed cell death);GO:0045893(positive regulation of transcri…	ko04626(Plant-pathogen interaction)	2	1626-1646	1637
miR159h	zma-miR159h-3p	LOC105163746	transcription factor GAMYB-like	519	GO:0003677(DNA binding);GO:0003700(transcription factor activity, sequence-specific DNA binding);GO:0005634(nucleus);GO:0006355(regulation of transcription, DNA-templated);GO:0009740(gibberellic acid mediated signaling pathway);GO:0009789(positive regulation of abscisic acid-activated signaling pathway);GO:0043068(positive regulation of programmed cell death);GO:0045893(positive regulation of tra…	ko04626(Plant-pathogen interaction)	1	1614-1634	1625
miR159h	zma-miR159h-3p	LOC105170975	transcription factor GAMYB-like	521	GO:0003677(DNA binding);GO:0003700(transcription factor activity, sequence-specific DNA binding);GO:0005634(nucleus);GO:0006355(regulation of transcription, DNA-templated);GO:0009740(gibberellic acid mediated signaling pathway);GO:0009789(positive regulation of abscisic acid-activated signaling pathway);GO:0043068(positive regulation of programmed cell death);GO:0045893(positive regulation of tra…	ko04626(Plant-pathogen interaction)	1	1513-1533	1524
miR160	csi-miR160	LOC105161384	auxin response factor 18	524	GO:0003677(DNA binding);GO:0003700(transcription factor activity, sequence-specific DNA binding);GO:0005634(nucleus);GO:0006351(transcription, DNA-templated);GO:0006355(regulation of transcription, DNA-templated);GO:0007389(pattern specification process);GO:0009733(response to auxin);GO:0009734(auxin-activated signaling pathway);GO:0035198(miRNA binding);GO:0048829(root cap development);GO:005130…	ko04075(Plant hormone signal transduction)	1.5	2092-2112	2103
miR160	csi-miR160	LOC105166607	auxin response factor 18	527	GO:0003677(DNA binding);GO:0003700(transcription factor activity, sequence-specific DNA binding);GO:0005634(nucleus);GO:0006351(transcription, DNA-templated);GO:0006355(regulation of transcription, DNA-templated);GO:0007389(pattern specification process);GO:0009733(response to auxin);GO:0009734(auxin-activated signaling pathway);GO:0035198(miRNA binding);GO:0048829(root cap development);GO:005130…	ko04075(Plant hormone signal transduction)	2	1882-1902	1893
miR160	csi-miR160	LOC105170291	auxin response factor 18	525	GO:0003677(DNA binding);GO:0003700(transcription factor activity, sequence-specific DNA binding);GO:0005634(nucleus);GO:0006351(transcription, DNA-templated);GO:0006355(regulation of transcription, DNA-templated);GO:0007389(pattern specification process);GO:0009733(response to auxin);GO:0009734(auxin-activated signaling pathway);GO:0035198(miRNA binding);GO:0048829(root cap development);GO:005130…	ko04075(Plant hormone signal transduction)	2	2079-2099	2090
miR160	csi-miR160	LOC105174298	auxin response factor 18	526	GO:0003677(DNA binding);GO:0003700(transcription factor activity, sequence-specific DNA binding);GO:0005634(nucleus);GO:0006351(transcription, DNA-templated);GO:0006355(regulation of transcription, DNA-templated);GO:0007389(pattern specification process);GO:0009733(response to auxin);GO:0009734(auxin-activated signaling pathway);GO:0035198(miRNA binding);GO:0048829(root cap development);GO:005130…	ko04075(Plant hormone signal transduction)	1.5	2142-2162	2153
miR160	csi-miR160	LOC105170725	auxin response factor 18-like	528	GO:0003677(DNA binding);GO:0003700(transcription factor activity, sequence-specific DNA binding);GO:0005634(nucleus);GO:0006351(transcription, DNA-templated);GO:0006355(regulation of transcription, DNA-templated);GO:0007389(pattern specification process);GO:0009734(auxin-activated signaling pathway);GO:0009738(abscisic acid-activated signaling pathway);GO:0009743(response to carbohydrate);GO:0010…	ko04075(Plant hormone signal transduction)	1.5	1918-1939	1930
miR160a	ath-miR160a-5p	LOC105177674	auxin response factor 17	530	GO:0000987(core promoter proximal region sequence-specific DNA binding);GO:0003700(transcription factor activity, sequence-specific DNA binding);GO:0005634(nucleus);GO:0006351(transcription, DNA-templated);GO:0006355(regulation of transcription, DNA-templated);GO:0009555(pollen development);GO:0009653(anatomical structure morphogenesis);GO:0009734(auxin-activated signaling pathway);GO:0010208(pol…	ko04075(Plant hormone signal transduction)	2.5	1295-1315	1306
miR160a	vvi-miR160a	LOC105177674	auxin response factor 17	531	GO:0000987(core promoter proximal region sequence-specific DNA binding);GO:0003700(transcription factor activity, sequence-specific DNA binding);GO:0005634(nucleus);GO:0006351(transcription, DNA-templated);GO:0006355(regulation of transcription, DNA-templated);GO:0009555(pollen development);GO:0009653(anatomical structure morphogenesis);GO:0009734(auxin-activated signaling pathway);GO:0010208(pol…	ko04075(Plant hormone signal transduction)	4	1293-1315	1306
miR160a	ath-miR160a-5p	LOC105161384	auxin response factor 18	532	GO:0003677(DNA binding);GO:0003700(transcription factor activity, sequence-specific DNA binding);GO:0005634(nucleus);GO:0006351(transcription, DNA-templated);GO:0006355(regulation of transcription, DNA-templated);GO:0007389(pattern specification process);GO:0009733(response to auxin);GO:0009734(auxin-activated signaling pathway);GO:0035198(miRNA binding);GO:0048829(root cap development);GO:005130…	ko04075(Plant hormone signal transduction)	0.5	2093-2113	2104
miR160a	vvi-miR160a	LOC105161384	auxin response factor 18	533	GO:0003677(DNA binding);GO:0003700(transcription factor activity, sequence-specific DNA binding);GO:0005634(nucleus);GO:0006351(transcription, DNA-templated);GO:0006355(regulation of transcription, DNA-templated);GO:0007389(pattern specification process);GO:0009733(response to auxin);GO:0009734(auxin-activated signaling pathway);GO:0035198(miRNA binding);GO:0048829(root cap development);GO:005130…	ko04075(Plant hormone signal transduction)	2	2091-2113	2104
miR160a	ath-miR160a-5p	LOC105166607	auxin response factor 18	538	GO:0003677(DNA binding);GO:0003700(transcription factor activity, sequence-specific DNA binding);GO:0005634(nucleus);GO:0006351(transcription, DNA-templated);GO:0006355(regulation of transcription, DNA-templated);GO:0007389(pattern specification process);GO:0009733(response to auxin);GO:0009734(auxin-activated signaling pathway);GO:0035198(miRNA binding);GO:0048829(root cap development);GO:005130…	ko04075(Plant hormone signal transduction)	1	1883-1903	1894
miR160a	vvi-miR160a	LOC105166607	auxin response factor 18	539	GO:0003677(DNA binding);GO:0003700(transcription factor activity, sequence-specific DNA binding);GO:0005634(nucleus);GO:0006351(transcription, DNA-templated);GO:0006355(regulation of transcription, DNA-templated);GO:0007389(pattern specification process);GO:0009733(response to auxin);GO:0009734(auxin-activated signaling pathway);GO:0035198(miRNA binding);GO:0048829(root cap development);GO:005130…	ko04075(Plant hormone signal transduction)	4	1881-1903	1894
miR160a	ath-miR160a-5p	LOC105170291	auxin response factor 18	534	GO:0003677(DNA binding);GO:0003700(transcription factor activity, sequence-specific DNA binding);GO:0005634(nucleus);GO:0006351(transcription, DNA-templated);GO:0006355(regulation of transcription, DNA-templated);GO:0007389(pattern specification process);GO:0009733(response to auxin);GO:0009734(auxin-activated signaling pathway);GO:0035198(miRNA binding);GO:0048829(root cap development);GO:005130…	ko04075(Plant hormone signal transduction)	1	2080-2100	2091
miR160a	vvi-miR160a	LOC105170291	auxin response factor 18	535	GO:0003677(DNA binding);GO:0003700(transcription factor activity, sequence-specific DNA binding);GO:0005634(nucleus);GO:0006351(transcription, DNA-templated);GO:0006355(regulation of transcription, DNA-templated);GO:0007389(pattern specification process);GO:0009733(response to auxin);GO:0009734(auxin-activated signaling pathway);GO:0035198(miRNA binding);GO:0048829(root cap development);GO:005130…	ko04075(Plant hormone signal transduction)	3	2078-2100	2091
miR160a	ath-miR160a-5p	LOC105174298	auxin response factor 18	536	GO:0003677(DNA binding);GO:0003700(transcription factor activity, sequence-specific DNA binding);GO:0005634(nucleus);GO:0006351(transcription, DNA-templated);GO:0006355(regulation of transcription, DNA-templated);GO:0007389(pattern specification process);GO:0009733(response to auxin);GO:0009734(auxin-activated signaling pathway);GO:0035198(miRNA binding);GO:0048829(root cap development);GO:005130…	ko04075(Plant hormone signal transduction)	0.5	2143-2163	2154
miR160a	vvi-miR160a	LOC105174298	auxin response factor 18	537	GO:0003677(DNA binding);GO:0003700(transcription factor activity, sequence-specific DNA binding);GO:0005634(nucleus);GO:0006351(transcription, DNA-templated);GO:0006355(regulation of transcription, DNA-templated);GO:0007389(pattern specification process);GO:0009733(response to auxin);GO:0009734(auxin-activated signaling pathway);GO:0035198(miRNA binding);GO:0048829(root cap development);GO:005130…	ko04075(Plant hormone signal transduction)	2	2141-2163	2154
miR160a	ath-miR160a-5p	LOC105161096	auxin response factor 18-like	529	GO:0003677(DNA binding);GO:0003700(transcription factor activity, sequence-specific DNA binding);GO:0005634(nucleus);GO:0006351(transcription, DNA-templated);GO:0006355(regulation of transcription, DNA-templated);GO:0007389(pattern specification process);GO:0009733(response to auxin);GO:0009734(auxin-activated signaling pathway);GO:0035198(miRNA binding);GO:0048829(root cap development);GO:005130…	ko04075(Plant hormone signal transduction)	4	1805-1825	1816
miR160a	ath-miR160a-5p	LOC105170725	auxin response factor 18-like	540	GO:0003677(DNA binding);GO:0003700(transcription factor activity, sequence-specific DNA binding);GO:0005634(nucleus);GO:0006351(transcription, DNA-templated);GO:0006355(regulation of transcription, DNA-templated);GO:0007389(pattern specification process);GO:0009734(auxin-activated signaling pathway);GO:0009738(abscisic acid-activated signaling pathway);GO:0009743(response to carbohydrate);GO:0010…	ko04075(Plant hormone signal transduction)	1	1920-1940	1931
miR160a	vvi-miR160a	LOC105170725	auxin response factor 18-like	541	GO:0003677(DNA binding);GO:0003700(transcription factor activity, sequence-specific DNA binding);GO:0005634(nucleus);GO:0006351(transcription, DNA-templated);GO:0006355(regulation of transcription, DNA-templated);GO:0007389(pattern specification process);GO:0009734(auxin-activated signaling pathway);GO:0009738(abscisic acid-activated signaling pathway);GO:0009743(response to carbohydrate);GO:0010…	ko04075(Plant hormone signal transduction)	3.5	1917-1940	1931
miR160b	gma-miR160b	LOC105177674	auxin response factor 17	543	GO:0000987(core promoter proximal region sequence-specific DNA binding);GO:0003700(transcription factor activity, sequence-specific DNA binding);GO:0005634(nucleus);GO:0006351(transcription, DNA-templated);GO:0006355(regulation of transcription, DNA-templated);GO:0009555(pollen development);GO:0009653(anatomical structure morphogenesis);GO:0009734(auxin-activated signaling pathway);GO:0010208(pol…	ko04075(Plant hormone signal transduction)	1.5	1296-1315	1306
miR160b	ppt-miR160b	LOC105177674	auxin response factor 17	544	GO:0000987(core promoter proximal region sequence-specific DNA binding);GO:0003700(transcription factor activity, sequence-specific DNA binding);GO:0005634(nucleus);GO:0006351(transcription, DNA-templated);GO:0006355(regulation of transcription, DNA-templated);GO:0009555(pollen development);GO:0009653(anatomical structure morphogenesis);GO:0009734(auxin-activated signaling pathway);GO:0010208(pol…	ko04075(Plant hormone signal transduction)	3.5	1295-1315	1306
miR160b	gma-miR160b	LOC105161384	auxin response factor 18	545	GO:0003677(DNA binding);GO:0003700(transcription factor activity, sequence-specific DNA binding);GO:0005634(nucleus);GO:0006351(transcription, DNA-templated);GO:0006355(regulation of transcription, DNA-templated);GO:0007389(pattern specification process);GO:0009733(response to auxin);GO:0009734(auxin-activated signaling pathway);GO:0035198(miRNA binding);GO:0048829(root cap development);GO:005130…	ko04075(Plant hormone signal transduction)	0.5	2094-2113	2104
miR160b	ppt-miR160b	LOC105161384	auxin response factor 18	546	GO:0003677(DNA binding);GO:0003700(transcription factor activity, sequence-specific DNA binding);GO:0005634(nucleus);GO:0006351(transcription, DNA-templated);GO:0006355(regulation of transcription, DNA-templated);GO:0007389(pattern specification process);GO:0009733(response to auxin);GO:0009734(auxin-activated signaling pathway);GO:0035198(miRNA binding);GO:0048829(root cap development);GO:005130…	ko04075(Plant hormone signal transduction)	1.5	2093-2113	2104
miR160b	gma-miR160b	LOC105166607	auxin response factor 18	551	GO:0003677(DNA binding);GO:0003700(transcription factor activity, sequence-specific DNA binding);GO:0005634(nucleus);GO:0006351(transcription, DNA-templated);GO:0006355(regulation of transcription, DNA-templated);GO:0007389(pattern specification process);GO:0009733(response to auxin);GO:0009734(auxin-activated signaling pathway);GO:0035198(miRNA binding);GO:0048829(root cap development);GO:005130…	ko04075(Plant hormone signal transduction)	0	1884-1903	1894
miR160b	ppt-miR160b	LOC105166607	auxin response factor 18	552	GO:0003677(DNA binding);GO:0003700(transcription factor activity, sequence-specific DNA binding);GO:0005634(nucleus);GO:0006351(transcription, DNA-templated);GO:0006355(regulation of transcription, DNA-templated);GO:0007389(pattern specification process);GO:0009733(response to auxin);GO:0009734(auxin-activated signaling pathway);GO:0035198(miRNA binding);GO:0048829(root cap development);GO:005130…	ko04075(Plant hormone signal transduction)	2	1883-1903	1894
miR160b	gma-miR160b	LOC105170291	auxin response factor 18	547	GO:0003677(DNA binding);GO:0003700(transcription factor activity, sequence-specific DNA binding);GO:0005634(nucleus);GO:0006351(transcription, DNA-templated);GO:0006355(regulation of transcription, DNA-templated);GO:0007389(pattern specification process);GO:0009733(response to auxin);GO:0009734(auxin-activated signaling pathway);GO:0035198(miRNA binding);GO:0048829(root cap development);GO:005130…	ko04075(Plant hormone signal transduction)	0	2081-2100	2091
miR160b	ppt-miR160b	LOC105170291	auxin response factor 18	548	GO:0003677(DNA binding);GO:0003700(transcription factor activity, sequence-specific DNA binding);GO:0005634(nucleus);GO:0006351(transcription, DNA-templated);GO:0006355(regulation of transcription, DNA-templated);GO:0007389(pattern specification process);GO:0009733(response to auxin);GO:0009734(auxin-activated signaling pathway);GO:0035198(miRNA binding);GO:0048829(root cap development);GO:005130…	ko04075(Plant hormone signal transduction)	2	2080-2100	2091
miR160b	gma-miR160b	LOC105174298	auxin response factor 18	549	GO:0003677(DNA binding);GO:0003700(transcription factor activity, sequence-specific DNA binding);GO:0005634(nucleus);GO:0006351(transcription, DNA-templated);GO:0006355(regulation of transcription, DNA-templated);GO:0007389(pattern specification process);GO:0009733(response to auxin);GO:0009734(auxin-activated signaling pathway);GO:0035198(miRNA binding);GO:0048829(root cap development);GO:005130…	ko04075(Plant hormone signal transduction)	0.5	2144-2163	2154
miR160b	ppt-miR160b	LOC105174298	auxin response factor 18	550	GO:0003677(DNA binding);GO:0003700(transcription factor activity, sequence-specific DNA binding);GO:0005634(nucleus);GO:0006351(transcription, DNA-templated);GO:0006355(regulation of transcription, DNA-templated);GO:0007389(pattern specification process);GO:0009733(response to auxin);GO:0009734(auxin-activated signaling pathway);GO:0035198(miRNA binding);GO:0048829(root cap development);GO:005130…	ko04075(Plant hormone signal transduction)	1.5	2143-2163	2154
miR160b	gma-miR160b	LOC105161096	auxin response factor 18-like	542	GO:0003677(DNA binding);GO:0003700(transcription factor activity, sequence-specific DNA binding);GO:0005634(nucleus);GO:0006351(transcription, DNA-templated);GO:0006355(regulation of transcription, DNA-templated);GO:0007389(pattern specification process);GO:0009733(response to auxin);GO:0009734(auxin-activated signaling pathway);GO:0035198(miRNA binding);GO:0048829(root cap development);GO:005130…	ko04075(Plant hormone signal transduction)	3	1806-1825	1816
miR160b	gma-miR160b	LOC105170725	auxin response factor 18-like	553	GO:0003677(DNA binding);GO:0003700(transcription factor activity, sequence-specific DNA binding);GO:0005634(nucleus);GO:0006351(transcription, DNA-templated);GO:0006355(regulation of transcription, DNA-templated);GO:0007389(pattern specification process);GO:0009734(auxin-activated signaling pathway);GO:0009738(abscisic acid-activated signaling pathway);GO:0009743(response to carbohydrate);GO:0010…	ko04075(Plant hormone signal transduction)	0	1921-1940	1931
miR160b	ppt-miR160b	LOC105170725	auxin response factor 18-like	554	GO:0003677(DNA binding);GO:0003700(transcription factor activity, sequence-specific DNA binding);GO:0005634(nucleus);GO:0006351(transcription, DNA-templated);GO:0006355(regulation of transcription, DNA-templated);GO:0007389(pattern specification process);GO:0009734(auxin-activated signaling pathway);GO:0009738(abscisic acid-activated signaling pathway);GO:0009743(response to carbohydrate);GO:0010…	ko04075(Plant hormone signal transduction)	2	1920-1940	1931
miR160e	osa-miR160e-5p	LOC105177674	auxin response factor 17	556	GO:0000987(core promoter proximal region sequence-specific DNA binding);GO:0003700(transcription factor activity, sequence-specific DNA binding);GO:0005634(nucleus);GO:0006351(transcription, DNA-templated);GO:0006355(regulation of transcription, DNA-templated);GO:0009555(pollen development);GO:0009653(anatomical structure morphogenesis);GO:0009734(auxin-activated signaling pathway);GO:0010208(pol…	ko04075(Plant hormone signal transduction)	2.5	1295-1315	1306
miR160e	osa-miR160e-5p	LOC105161384	auxin response factor 18	557	GO:0003677(DNA binding);GO:0003700(transcription factor activity, sequence-specific DNA binding);GO:0005634(nucleus);GO:0006351(transcription, DNA-templated);GO:0006355(regulation of transcription, DNA-templated);GO:0007389(pattern specification process);GO:0009733(response to auxin);GO:0009734(auxin-activated signaling pathway);GO:0035198(miRNA binding);GO:0048829(root cap development);GO:005130…	ko04075(Plant hormone signal transduction)	1	2093-2113	2104
miR160e	osa-miR160e-5p	LOC105166607	auxin response factor 18	560	GO:0003677(DNA binding);GO:0003700(transcription factor activity, sequence-specific DNA binding);GO:0005634(nucleus);GO:0006351(transcription, DNA-templated);GO:0006355(regulation of transcription, DNA-templated);GO:0007389(pattern specification process);GO:0009733(response to auxin);GO:0009734(auxin-activated signaling pathway);GO:0035198(miRNA binding);GO:0048829(root cap development);GO:005130…	ko04075(Plant hormone signal transduction)	1	1883-1903	1894
miR160e	osa-miR160e-5p	LOC105170291	auxin response factor 18	558	GO:0003677(DNA binding);GO:0003700(transcription factor activity, sequence-specific DNA binding);GO:0005634(nucleus);GO:0006351(transcription, DNA-templated);GO:0006355(regulation of transcription, DNA-templated);GO:0007389(pattern specification process);GO:0009733(response to auxin);GO:0009734(auxin-activated signaling pathway);GO:0035198(miRNA binding);GO:0048829(root cap development);GO:005130…	ko04075(Plant hormone signal transduction)	1	2080-2100	2091
miR160e	osa-miR160e-5p	LOC105174298	auxin response factor 18	559	GO:0003677(DNA binding);GO:0003700(transcription factor activity, sequence-specific DNA binding);GO:0005634(nucleus);GO:0006351(transcription, DNA-templated);GO:0006355(regulation of transcription, DNA-templated);GO:0007389(pattern specification process);GO:0009733(response to auxin);GO:0009734(auxin-activated signaling pathway);GO:0035198(miRNA binding);GO:0048829(root cap development);GO:005130…	ko04075(Plant hormone signal transduction)	1	2143-2163	2154
miR160e	osa-miR160e-5p	LOC105161096	auxin response factor 18-like	555	GO:0003677(DNA binding);GO:0003700(transcription factor activity, sequence-specific DNA binding);GO:0005634(nucleus);GO:0006351(transcription, DNA-templated);GO:0006355(regulation of transcription, DNA-templated);GO:0007389(pattern specification process);GO:0009733(response to auxin);GO:0009734(auxin-activated signaling pathway);GO:0035198(miRNA binding);GO:0048829(root cap development);GO:005130…	ko04075(Plant hormone signal transduction)	4	1805-1825	1816
miR160e	osa-miR160e-5p	LOC105170725	auxin response factor 18-like	561	GO:0003677(DNA binding);GO:0003700(transcription factor activity, sequence-specific DNA binding);GO:0005634(nucleus);GO:0006351(transcription, DNA-templated);GO:0006355(regulation of transcription, DNA-templated);GO:0007389(pattern specification process);GO:0009734(auxin-activated signaling pathway);GO:0009738(abscisic acid-activated signaling pathway);GO:0009743(response to carbohydrate);GO:0010…	ko04075(Plant hormone signal transduction)	1	1920-1940	1931
miR160f	osa-miR160f-5p	LOC105177674	auxin response factor 17	562	GO:0000987(core promoter proximal region sequence-specific DNA binding);GO:0003700(transcription factor activity, sequence-specific DNA binding);GO:0005634(nucleus);GO:0006351(transcription, DNA-templated);GO:0006355(regulation of transcription, DNA-templated);GO:0009555(pollen development);GO:0009653(anatomical structure morphogenesis);GO:0009734(auxin-activated signaling pathway);GO:0010208(pol…	ko04075(Plant hormone signal transduction)	3	1295-1315	1306
miR160f	osa-miR160f-5p	LOC105161384	auxin response factor 18	563	GO:0003677(DNA binding);GO:0003700(transcription factor activity, sequence-specific DNA binding);GO:0005634(nucleus);GO:0006351(transcription, DNA-templated);GO:0006355(regulation of transcription, DNA-templated);GO:0007389(pattern specification process);GO:0009733(response to auxin);GO:0009734(auxin-activated signaling pathway);GO:0035198(miRNA binding);GO:0048829(root cap development);GO:005130…	ko04075(Plant hormone signal transduction)	1	2093-2113	2104
miR160f	osa-miR160f-5p	LOC105166607	auxin response factor 18	566	GO:0003677(DNA binding);GO:0003700(transcription factor activity, sequence-specific DNA binding);GO:0005634(nucleus);GO:0006351(transcription, DNA-templated);GO:0006355(regulation of transcription, DNA-templated);GO:0007389(pattern specification process);GO:0009733(response to auxin);GO:0009734(auxin-activated signaling pathway);GO:0035198(miRNA binding);GO:0048829(root cap development);GO:005130…	ko04075(Plant hormone signal transduction)	2	1883-1903	1894
miR160f	osa-miR160f-5p	LOC105170291	auxin response factor 18	564	GO:0003677(DNA binding);GO:0003700(transcription factor activity, sequence-specific DNA binding);GO:0005634(nucleus);GO:0006351(transcription, DNA-templated);GO:0006355(regulation of transcription, DNA-templated);GO:0007389(pattern specification process);GO:0009733(response to auxin);GO:0009734(auxin-activated signaling pathway);GO:0035198(miRNA binding);GO:0048829(root cap development);GO:005130…	ko04075(Plant hormone signal transduction)	2	2080-2100	2091
miR160f	osa-miR160f-5p	LOC105174298	auxin response factor 18	565	GO:0003677(DNA binding);GO:0003700(transcription factor activity, sequence-specific DNA binding);GO:0005634(nucleus);GO:0006351(transcription, DNA-templated);GO:0006355(regulation of transcription, DNA-templated);GO:0007389(pattern specification process);GO:0009733(response to auxin);GO:0009734(auxin-activated signaling pathway);GO:0035198(miRNA binding);GO:0048829(root cap development);GO:005130…	ko04075(Plant hormone signal transduction)	1	2143-2163	2154
miR160f	osa-miR160f-5p	LOC105170725	auxin response factor 18-like	567	GO:0003677(DNA binding);GO:0003700(transcription factor activity, sequence-specific DNA binding);GO:0005634(nucleus);GO:0006351(transcription, DNA-templated);GO:0006355(regulation of transcription, DNA-templated);GO:0007389(pattern specification process);GO:0009734(auxin-activated signaling pathway);GO:0009738(abscisic acid-activated signaling pathway);GO:0009743(response to carbohydrate);GO:0010…	ko04075(Plant hormone signal transduction)	2	1920-1940	1931
miR160g	ppt-miR160g	LOC105177674	auxin response factor 17	568	GO:0000987(core promoter proximal region sequence-specific DNA binding);GO:0003700(transcription factor activity, sequence-specific DNA binding);GO:0005634(nucleus);GO:0006351(transcription, DNA-templated);GO:0006355(regulation of transcription, DNA-templated);GO:0009555(pollen development);GO:0009653(anatomical structure morphogenesis);GO:0009734(auxin-activated signaling pathway);GO:0010208(pol…	ko04075(Plant hormone signal transduction)	3.5	1295-1315	1306
miR160g	ptc-miR160g	LOC105177674	auxin response factor 17	569	GO:0000987(core promoter proximal region sequence-specific DNA binding);GO:0003700(transcription factor activity, sequence-specific DNA binding);GO:0005634(nucleus);GO:0006351(transcription, DNA-templated);GO:0006355(regulation of transcription, DNA-templated);GO:0009555(pollen development);GO:0009653(anatomical structure morphogenesis);GO:0009734(auxin-activated signaling pathway);GO:0010208(pol…	ko04075(Plant hormone signal transduction)	3	1295-1315	1306
miR160g	ppt-miR160g	LOC105161384	auxin response factor 18	570	GO:0003677(DNA binding);GO:0003700(transcription factor activity, sequence-specific DNA binding);GO:0005634(nucleus);GO:0006351(transcription, DNA-templated);GO:0006355(regulation of transcription, DNA-templated);GO:0007389(pattern specification process);GO:0009733(response to auxin);GO:0009734(auxin-activated signaling pathway);GO:0035198(miRNA binding);GO:0048829(root cap development);GO:005130…	ko04075(Plant hormone signal transduction)	1.5	2093-2113	2104
miR160g	ptc-miR160g	LOC105161384	auxin response factor 18	571	GO:0003677(DNA binding);GO:0003700(transcription factor activity, sequence-specific DNA binding);GO:0005634(nucleus);GO:0006351(transcription, DNA-templated);GO:0006355(regulation of transcription, DNA-templated);GO:0007389(pattern specification process);GO:0009733(response to auxin);GO:0009734(auxin-activated signaling pathway);GO:0035198(miRNA binding);GO:0048829(root cap development);GO:005130…	ko04075(Plant hormone signal transduction)	1	2093-2113	2104
miR160g	ppt-miR160g	LOC105166607	auxin response factor 18	576	GO:0003677(DNA binding);GO:0003700(transcription factor activity, sequence-specific DNA binding);GO:0005634(nucleus);GO:0006351(transcription, DNA-templated);GO:0006355(regulation of transcription, DNA-templated);GO:0007389(pattern specification process);GO:0009733(response to auxin);GO:0009734(auxin-activated signaling pathway);GO:0035198(miRNA binding);GO:0048829(root cap development);GO:005130…	ko04075(Plant hormone signal transduction)	2	1883-1903	1894
miR160g	ptc-miR160g	LOC105166607	auxin response factor 18	577	GO:0003677(DNA binding);GO:0003700(transcription factor activity, sequence-specific DNA binding);GO:0005634(nucleus);GO:0006351(transcription, DNA-templated);GO:0006355(regulation of transcription, DNA-templated);GO:0007389(pattern specification process);GO:0009733(response to auxin);GO:0009734(auxin-activated signaling pathway);GO:0035198(miRNA binding);GO:0048829(root cap development);GO:005130…	ko04075(Plant hormone signal transduction)	2	1883-1903	1894
miR160g	ppt-miR160g	LOC105170291	auxin response factor 18	572	GO:0003677(DNA binding);GO:0003700(transcription factor activity, sequence-specific DNA binding);GO:0005634(nucleus);GO:0006351(transcription, DNA-templated);GO:0006355(regulation of transcription, DNA-templated);GO:0007389(pattern specification process);GO:0009733(response to auxin);GO:0009734(auxin-activated signaling pathway);GO:0035198(miRNA binding);GO:0048829(root cap development);GO:005130…	ko04075(Plant hormone signal transduction)	2	2080-2100	2091
miR160g	ptc-miR160g	LOC105170291	auxin response factor 18	573	GO:0003677(DNA binding);GO:0003700(transcription factor activity, sequence-specific DNA binding);GO:0005634(nucleus);GO:0006351(transcription, DNA-templated);GO:0006355(regulation of transcription, DNA-templated);GO:0007389(pattern specification process);GO:0009733(response to auxin);GO:0009734(auxin-activated signaling pathway);GO:0035198(miRNA binding);GO:0048829(root cap development);GO:005130…	ko04075(Plant hormone signal transduction)	2	2080-2100	2091
miR160g	ppt-miR160g	LOC105174298	auxin response factor 18	574	GO:0003677(DNA binding);GO:0003700(transcription factor activity, sequence-specific DNA binding);GO:0005634(nucleus);GO:0006351(transcription, DNA-templated);GO:0006355(regulation of transcription, DNA-templated);GO:0007389(pattern specification process);GO:0009733(response to auxin);GO:0009734(auxin-activated signaling pathway);GO:0035198(miRNA binding);GO:0048829(root cap development);GO:005130…	ko04075(Plant hormone signal transduction)	1.5	2143-2163	2154
miR160g	ptc-miR160g	LOC105174298	auxin response factor 18	575	GO:0003677(DNA binding);GO:0003700(transcription factor activity, sequence-specific DNA binding);GO:0005634(nucleus);GO:0006351(transcription, DNA-templated);GO:0006355(regulation of transcription, DNA-templated);GO:0007389(pattern specification process);GO:0009733(response to auxin);GO:0009734(auxin-activated signaling pathway);GO:0035198(miRNA binding);GO:0048829(root cap development);GO:005130…	ko04075(Plant hormone signal transduction)	1	2143-2163	2154
miR160g	ppt-miR160g	LOC105170725	auxin response factor 18-like	578	GO:0003677(DNA binding);GO:0003700(transcription factor activity, sequence-specific DNA binding);GO:0005634(nucleus);GO:0006351(transcription, DNA-templated);GO:0006355(regulation of transcription, DNA-templated);GO:0007389(pattern specification process);GO:0009734(auxin-activated signaling pathway);GO:0009738(abscisic acid-activated signaling pathway);GO:0009743(response to carbohydrate);GO:0010…	ko04075(Plant hormone signal transduction)	2	1920-1940	1931
miR160g	ptc-miR160g	LOC105170725	auxin response factor 18-like	579	GO:0003677(DNA binding);GO:0003700(transcription factor activity, sequence-specific DNA binding);GO:0005634(nucleus);GO:0006351(transcription, DNA-templated);GO:0006355(regulation of transcription, DNA-templated);GO:0007389(pattern specification process);GO:0009734(auxin-activated signaling pathway);GO:0009738(abscisic acid-activated signaling pathway);GO:0009743(response to carbohydrate);GO:0010…	ko04075(Plant hormone signal transduction)	2	1920-1940	1931
miR160h	ptc-miR160h	LOC105177674	auxin response factor 17	580	GO:0000987(core promoter proximal region sequence-specific DNA binding);GO:0003700(transcription factor activity, sequence-specific DNA binding);GO:0005634(nucleus);GO:0006351(transcription, DNA-templated);GO:0006355(regulation of transcription, DNA-templated);GO:0009555(pollen development);GO:0009653(anatomical structure morphogenesis);GO:0009734(auxin-activated signaling pathway);GO:0010208(pol…	ko04075(Plant hormone signal transduction)	2	1295-1315	1306
miR160h	ptc-miR160h	LOC105161384	auxin response factor 18	581	GO:0003677(DNA binding);GO:0003700(transcription factor activity, sequence-specific DNA binding);GO:0005634(nucleus);GO:0006351(transcription, DNA-templated);GO:0006355(regulation of transcription, DNA-templated);GO:0007389(pattern specification process);GO:0009733(response to auxin);GO:0009734(auxin-activated signaling pathway);GO:0035198(miRNA binding);GO:0048829(root cap development);GO:005130…	ko04075(Plant hormone signal transduction)	0	2093-2113	2104
miR160h	ptc-miR160h	LOC105166607	auxin response factor 18	584	GO:0003677(DNA binding);GO:0003700(transcription factor activity, sequence-specific DNA binding);GO:0005634(nucleus);GO:0006351(transcription, DNA-templated);GO:0006355(regulation of transcription, DNA-templated);GO:0007389(pattern specification process);GO:0009733(response to auxin);GO:0009734(auxin-activated signaling pathway);GO:0035198(miRNA binding);GO:0048829(root cap development);GO:005130…	ko04075(Plant hormone signal transduction)	2	1883-1903	1894
miR160h	ptc-miR160h	LOC105170291	auxin response factor 18	582	GO:0003677(DNA binding);GO:0003700(transcription factor activity, sequence-specific DNA binding);GO:0005634(nucleus);GO:0006351(transcription, DNA-templated);GO:0006355(regulation of transcription, DNA-templated);GO:0007389(pattern specification process);GO:0009733(response to auxin);GO:0009734(auxin-activated signaling pathway);GO:0035198(miRNA binding);GO:0048829(root cap development);GO:005130…	ko04075(Plant hormone signal transduction)	2	2080-2100	2091
miR160h	ptc-miR160h	LOC105174298	auxin response factor 18	583	GO:0003677(DNA binding);GO:0003700(transcription factor activity, sequence-specific DNA binding);GO:0005634(nucleus);GO:0006351(transcription, DNA-templated);GO:0006355(regulation of transcription, DNA-templated);GO:0007389(pattern specification process);GO:0009733(response to auxin);GO:0009734(auxin-activated signaling pathway);GO:0035198(miRNA binding);GO:0048829(root cap development);GO:005130…	ko04075(Plant hormone signal transduction)	0	2143-2163	2154
miR160h	ptc-miR160h	LOC105170725	auxin response factor 18-like	585	GO:0003677(DNA binding);GO:0003700(transcription factor activity, sequence-specific DNA binding);GO:0005634(nucleus);GO:0006351(transcription, DNA-templated);GO:0006355(regulation of transcription, DNA-templated);GO:0007389(pattern specification process);GO:0009734(auxin-activated signaling pathway);GO:0009738(abscisic acid-activated signaling pathway);GO:0009743(response to carbohydrate);GO:0010…	ko04075(Plant hormone signal transduction)	2	1920-1940	1931
miR164	stt-miR164-3p	LOC105176636	chaperone protein dnaJ A6	587	GO:0005524(ATP binding);GO:0005739(mitochondrion);GO:0006457(protein folding);GO:0009408(response to heat);GO:0009507(chloroplast);GO:0009535(chloroplast thylakoid membrane);GO:0009941(chloroplast envelope);GO:0031072(heat shock protein binding);GO:0046872(metal ion binding);GO:0051082(unfolded protein binding)	ko04141(Protein processing in endoplasmic reticulum)	4	768-788	779
miR164	stt-miR164-3p	LOC105176688	chaperone protein dnaJ A6	588	GO:0005524(ATP binding);GO:0005739(mitochondrion);GO:0006457(protein folding);GO:0009408(response to heat);GO:0009507(chloroplast);GO:0009535(chloroplast thylakoid membrane);GO:0009941(chloroplast envelope);GO:0031072(heat shock protein binding);GO:0046872(metal ion binding);GO:0051082(unfolded protein binding)	ko04141(Protein processing in endoplasmic reticulum)	4	336-356	347
miR164	vtn-miR164	LOC105168494	uncharacterized LOC105168494	586	GO:0005739(mitochondrion);GO:0008150(biological_process);GO:0016021(integral component of membrane)	-	3.5	365-385	376
miR164a	ath-miR164a	LOC105168780	NAC domain-containing protein 100	605	GO:0003677(DNA binding);GO:0003700(transcription factor activity, sequence-specific DNA binding);GO:0005634(nucleus);GO:0006351(transcription, DNA-templated);GO:0006355(regulation of transcription, DNA-templated);GO:0007275(multicellular organism development)	ko03018(RNA degradation)	4	904-924	915
miR164a	ath-miR164a	LOC105175054	NAC domain-containing protein 21/22-like	593	GO:0003677(DNA binding);GO:0003700(transcription factor activity, sequence-specific DNA binding);GO:0005634(nucleus);GO:0006351(transcription, DNA-templated);GO:0006355(regulation of transcription, DNA-templated);GO:0007275(multicellular organism development);GO:0009734(auxin-activated signaling pathway);GO:0010072(primary shoot apical meristem specification);GO:0048527(lateral root development)	ko03018(RNA degradation)	2	805-825	816
miR164a	hci-miR164a	LOC105175054	NAC domain-containing protein 21/22-like	594	GO:0003677(DNA binding);GO:0003700(transcription factor activity, sequence-specific DNA binding);GO:0005634(nucleus);GO:0006351(transcription, DNA-templated);GO:0006355(regulation of transcription, DNA-templated);GO:0007275(multicellular organism development);GO:0009734(auxin-activated signaling pathway);GO:0010072(primary shoot apical meristem specification);GO:0048527(lateral root development)	ko03018(RNA degradation)	3	805-825	816
miR164a	mdm-miR164a	LOC105175054	NAC domain-containing protein 21/22-like	595	GO:0003677(DNA binding);GO:0003700(transcription factor activity, sequence-specific DNA binding);GO:0005634(nucleus);GO:0006351(transcription, DNA-templated);GO:0006355(regulation of transcription, DNA-templated);GO:0007275(multicellular organism development);GO:0009734(auxin-activated signaling pathway);GO:0010072(primary shoot apical meristem specification);GO:0048527(lateral root development)	ko03018(RNA degradation)	2	805-825	816
miR164a	ath-miR164a	LOC105176532	NAC domain-containing protein 21/22-like	596	GO:0003677(DNA binding);GO:0003700(transcription factor activity, sequence-specific DNA binding);GO:0005634(nucleus);GO:0006351(transcription, DNA-templated);GO:0006355(regulation of transcription, DNA-templated);GO:0007275(multicellular organism development);GO:0009734(auxin-activated signaling pathway);GO:0010072(primary shoot apical meristem specification);GO:0048527(lateral root development)	ko03018(RNA degradation)	3	604-624	615
miR164a	hci-miR164a	LOC105176532	NAC domain-containing protein 21/22-like	597	GO:0003677(DNA binding);GO:0003700(transcription factor activity, sequence-specific DNA binding);GO:0005634(nucleus);GO:0006351(transcription, DNA-templated);GO:0006355(regulation of transcription, DNA-templated);GO:0007275(multicellular organism development);GO:0009734(auxin-activated signaling pathway);GO:0010072(primary shoot apical meristem specification);GO:0048527(lateral root development)	ko03018(RNA degradation)	4	604-624	615
miR164a	mdm-miR164a	LOC105176532	NAC domain-containing protein 21/22-like	598	GO:0003677(DNA binding);GO:0003700(transcription factor activity, sequence-specific DNA binding);GO:0005634(nucleus);GO:0006351(transcription, DNA-templated);GO:0006355(regulation of transcription, DNA-templated);GO:0007275(multicellular organism development);GO:0009734(auxin-activated signaling pathway);GO:0010072(primary shoot apical meristem specification);GO:0048527(lateral root development)	ko03018(RNA degradation)	3	604-624	615
miR164a	ath-miR164a	LOC105157091	NAC domain-containing protein 79	602	GO:0003677(DNA binding);GO:0003700(transcription factor activity, sequence-specific DNA binding);GO:0005634(nucleus);GO:0006351(transcription, DNA-templated);GO:0006355(regulation of transcription, DNA-templated);GO:0007275(multicellular organism development)	ko03018(RNA degradation)	4	878-898	889
miR164a	hci-miR164a	LOC105157091	NAC domain-containing protein 79	603	GO:0003677(DNA binding);GO:0003700(transcription factor activity, sequence-specific DNA binding);GO:0005634(nucleus);GO:0006351(transcription, DNA-templated);GO:0006355(regulation of transcription, DNA-templated);GO:0007275(multicellular organism development)	ko03018(RNA degradation)	4	878-898	889
miR164a	mdm-miR164a	LOC105157091	NAC domain-containing protein 79	604	GO:0003677(DNA binding);GO:0003700(transcription factor activity, sequence-specific DNA binding);GO:0005634(nucleus);GO:0006351(transcription, DNA-templated);GO:0006355(regulation of transcription, DNA-templated);GO:0007275(multicellular organism development)	ko03018(RNA degradation)	4	878-898	889
miR164a	hci-miR164a	LOC105177269	NAC domain-containing protein 79	592	GO:0003677(DNA binding);GO:0003700(transcription factor activity, sequence-specific DNA binding);GO:0005634(nucleus);GO:0006351(transcription, DNA-templated);GO:0006355(regulation of transcription, DNA-templated);GO:0007275(multicellular organism development)	ko03018(RNA degradation)	3.5	1066-1086	1077
miR164a	ath-miR164a	LOC105165815	protein CUP-SHAPED COTYLEDON 2	599	GO:0003677(DNA binding);GO:0003700(transcription factor activity, sequence-specific DNA binding);GO:0005634(nucleus);GO:0006351(transcription, DNA-templated);GO:0006355(regulation of transcription, DNA-templated);GO:0007275(multicellular organism development);GO:0010072(primary shoot apical meristem specification);GO:0010160(formation of organ boundary);GO:0010223(secondary shoot formation);GO:00…	ko03018(RNA degradation)	2	1008-1028	1019
miR164a	hci-miR164a	LOC105165815	protein CUP-SHAPED COTYLEDON 2	600	GO:0003677(DNA binding);GO:0003700(transcription factor activity, sequence-specific DNA binding);GO:0005634(nucleus);GO:0006351(transcription, DNA-templated);GO:0006355(regulation of transcription, DNA-templated);GO:0007275(multicellular organism development);GO:0010072(primary shoot apical meristem specification);GO:0010160(formation of organ boundary);GO:0010223(secondary shoot formation);GO:00…	ko03018(RNA degradation)	3	1008-1028	1019
miR164a	mdm-miR164a	LOC105165815	protein CUP-SHAPED COTYLEDON 2	601	GO:0003677(DNA binding);GO:0003700(transcription factor activity, sequence-specific DNA binding);GO:0005634(nucleus);GO:0006351(transcription, DNA-templated);GO:0006355(regulation of transcription, DNA-templated);GO:0007275(multicellular organism development);GO:0010072(primary shoot apical meristem specification);GO:0010160(formation of organ boundary);GO:0010223(secondary shoot formation);GO:00…	ko03018(RNA degradation)	3	1008-1028	1019
miR164a	ath-miR164a	LOC105177625	uncharacterized LOC105177625	589	GO:0003674(molecular_function);GO:0005737(cytoplasm);GO:0008150(biological_process)	-	4	6857-6876	6867
miR164a	hci-miR164a	LOC105177625	uncharacterized LOC105177625	590	GO:0003674(molecular_function);GO:0005737(cytoplasm);GO:0008150(biological_process)	-	4	6857-6876	6867
miR164a	mdm-miR164a	LOC105177625	uncharacterized LOC105177625	591	GO:0003674(molecular_function);GO:0005737(cytoplasm);GO:0008150(biological_process)	-	4	6857-6876	6867
miR164b	gma-miR164b	LOC105168780	NAC domain-containing protein 100	617	GO:0003677(DNA binding);GO:0003700(transcription factor activity, sequence-specific DNA binding);GO:0005634(nucleus);GO:0006351(transcription, DNA-templated);GO:0006355(regulation of transcription, DNA-templated);GO:0007275(multicellular organism development)	ko03018(RNA degradation)	3	905-924	915
miR164b	vvi-miR164b	LOC105168780	NAC domain-containing protein 100	618	GO:0003677(DNA binding);GO:0003700(transcription factor activity, sequence-specific DNA binding);GO:0005634(nucleus);GO:0006351(transcription, DNA-templated);GO:0006355(regulation of transcription, DNA-templated);GO:0007275(multicellular organism development)	ko03018(RNA degradation)	4	904-924	915
miR164b	gma-miR164b	LOC105175054	NAC domain-containing protein 21/22-like	610	GO:0003677(DNA binding);GO:0003700(transcription factor activity, sequence-specific DNA binding);GO:0005634(nucleus);GO:0006351(transcription, DNA-templated);GO:0006355(regulation of transcription, DNA-templated);GO:0007275(multicellular organism development);GO:0009734(auxin-activated signaling pathway);GO:0010072(primary shoot apical meristem specification);GO:0048527(lateral root development)	ko03018(RNA degradation)	1	806-825	816
miR164b	vvi-miR164b	LOC105175054	NAC domain-containing protein 21/22-like	611	GO:0003677(DNA binding);GO:0003700(transcription factor activity, sequence-specific DNA binding);GO:0005634(nucleus);GO:0006351(transcription, DNA-templated);GO:0006355(regulation of transcription, DNA-templated);GO:0007275(multicellular organism development);GO:0009734(auxin-activated signaling pathway);GO:0010072(primary shoot apical meristem specification);GO:0048527(lateral root development)	ko03018(RNA degradation)	1	805-825	816
miR164b	gma-miR164b	LOC105176532	NAC domain-containing protein 21/22-like	612	GO:0003677(DNA binding);GO:0003700(transcription factor activity, sequence-specific DNA binding);GO:0005634(nucleus);GO:0006351(transcription, DNA-templated);GO:0006355(regulation of transcription, DNA-templated);GO:0007275(multicellular organism development);GO:0009734(auxin-activated signaling pathway);GO:0010072(primary shoot apical meristem specification);GO:0048527(lateral root development)	ko03018(RNA degradation)	2	605-624	615
miR164b	vvi-miR164b	LOC105176532	NAC domain-containing protein 21/22-like	613	GO:0003677(DNA binding);GO:0003700(transcription factor activity, sequence-specific DNA binding);GO:0005634(nucleus);GO:0006351(transcription, DNA-templated);GO:0006355(regulation of transcription, DNA-templated);GO:0007275(multicellular organism development);GO:0009734(auxin-activated signaling pathway);GO:0010072(primary shoot apical meristem specification);GO:0048527(lateral root development)	ko03018(RNA degradation)	2	604-624	615
miR164b	gma-miR164b	LOC105157091	NAC domain-containing protein 79	616	GO:0003677(DNA binding);GO:0003700(transcription factor activity, sequence-specific DNA binding);GO:0005634(nucleus);GO:0006351(transcription, DNA-templated);GO:0006355(regulation of transcription, DNA-templated);GO:0007275(multicellular organism development)	ko03018(RNA degradation)	3	879-898	889
miR164b	gma-miR164b	LOC105177269	NAC domain-containing protein 79	609	GO:0003677(DNA binding);GO:0003700(transcription factor activity, sequence-specific DNA binding);GO:0005634(nucleus);GO:0006351(transcription, DNA-templated);GO:0006355(regulation of transcription, DNA-templated);GO:0007275(multicellular organism development)	ko03018(RNA degradation)	3.5	1067-1086	1077
miR164b	gma-miR164b	LOC105165815	protein CUP-SHAPED COTYLEDON 2	614	GO:0003677(DNA binding);GO:0003700(transcription factor activity, sequence-specific DNA binding);GO:0005634(nucleus);GO:0006351(transcription, DNA-templated);GO:0006355(regulation of transcription, DNA-templated);GO:0007275(multicellular organism development);GO:0010072(primary shoot apical meristem specification);GO:0010160(formation of organ boundary);GO:0010223(secondary shoot formation);GO:00…	ko03018(RNA degradation)	1	1009-1028	1019
miR164b	vvi-miR164b	LOC105165815	protein CUP-SHAPED COTYLEDON 2	615	GO:0003677(DNA binding);GO:0003700(transcription factor activity, sequence-specific DNA binding);GO:0005634(nucleus);GO:0006351(transcription, DNA-templated);GO:0006355(regulation of transcription, DNA-templated);GO:0007275(multicellular organism development);GO:0010072(primary shoot apical meristem specification);GO:0010160(formation of organ boundary);GO:0010223(secondary shoot formation);GO:00…	ko03018(RNA degradation)	2	1008-1028	1019
miR164b	gma-miR164b	LOC105169308	transcription factor GTE7-like	606	GO:0003677(DNA binding);GO:0005634(nucleus);GO:0006351(transcription, DNA-templated);GO:0006355(regulation of transcription, DNA-templated);GO:0009294(DNA mediated transformation)	-	4	1386-1404	1395
miR164b	vvi-miR164b	LOC105169308	transcription factor GTE7-like	607	GO:0003677(DNA binding);GO:0005634(nucleus);GO:0006351(transcription, DNA-templated);GO:0006355(regulation of transcription, DNA-templated);GO:0009294(DNA mediated transformation)	-	4	1385-1404	1395
miR164b	gma-miR164b	LOC105177625	uncharacterized LOC105177625	608	GO:0003674(molecular_function);GO:0005737(cytoplasm);GO:0008150(biological_process)	-	3	6858-6876	6867
miR164c	ath-miR164c-5p	LOC105168780	NAC domain-containing protein 100	629	GO:0003677(DNA binding);GO:0003700(transcription factor activity, sequence-specific DNA binding);GO:0005634(nucleus);GO:0006351(transcription, DNA-templated);GO:0006355(regulation of transcription, DNA-templated);GO:0007275(multicellular organism development)	ko03018(RNA degradation)	4	904-924	915
miR164c	osa-miR164c	LOC105168780	NAC domain-containing protein 100	630	GO:0003677(DNA binding);GO:0003700(transcription factor activity, sequence-specific DNA binding);GO:0005634(nucleus);GO:0006351(transcription, DNA-templated);GO:0006355(regulation of transcription, DNA-templated);GO:0007275(multicellular organism development)	ko03018(RNA degradation)	3	904-924	915
miR164c	ath-miR164c-5p	LOC105175054	NAC domain-containing protein 21/22-like	622	GO:0003677(DNA binding);GO:0003700(transcription factor activity, sequence-specific DNA binding);GO:0005634(nucleus);GO:0006351(transcription, DNA-templated);GO:0006355(regulation of transcription, DNA-templated);GO:0007275(multicellular organism development);GO:0009734(auxin-activated signaling pathway);GO:0010072(primary shoot apical meristem specification);GO:0048527(lateral root development)	ko03018(RNA degradation)	2	805-825	816
miR164c	osa-miR164c	LOC105175054	NAC domain-containing protein 21/22-like	623	GO:0003677(DNA binding);GO:0003700(transcription factor activity, sequence-specific DNA binding);GO:0005634(nucleus);GO:0006351(transcription, DNA-templated);GO:0006355(regulation of transcription, DNA-templated);GO:0007275(multicellular organism development);GO:0009734(auxin-activated signaling pathway);GO:0010072(primary shoot apical meristem specification);GO:0048527(lateral root development)	ko03018(RNA degradation)	2.5	805-825	816
miR164c	ath-miR164c-5p	LOC105176532	NAC domain-containing protein 21/22-like	624	GO:0003677(DNA binding);GO:0003700(transcription factor activity, sequence-specific DNA binding);GO:0005634(nucleus);GO:0006351(transcription, DNA-templated);GO:0006355(regulation of transcription, DNA-templated);GO:0007275(multicellular organism development);GO:0009734(auxin-activated signaling pathway);GO:0010072(primary shoot apical meristem specification);GO:0048527(lateral root development)	ko03018(RNA degradation)	3	604-624	615
miR164c	osa-miR164c	LOC105176532	NAC domain-containing protein 21/22-like	625	GO:0003677(DNA binding);GO:0003700(transcription factor activity, sequence-specific DNA binding);GO:0005634(nucleus);GO:0006351(transcription, DNA-templated);GO:0006355(regulation of transcription, DNA-templated);GO:0007275(multicellular organism development);GO:0009734(auxin-activated signaling pathway);GO:0010072(primary shoot apical meristem specification);GO:0048527(lateral root development)	ko03018(RNA degradation)	3.5	604-624	615
miR164c	ath-miR164c-5p	LOC105157091	NAC domain-containing protein 79	628	GO:0003677(DNA binding);GO:0003700(transcription factor activity, sequence-specific DNA binding);GO:0005634(nucleus);GO:0006351(transcription, DNA-templated);GO:0006355(regulation of transcription, DNA-templated);GO:0007275(multicellular organism development)	ko03018(RNA degradation)	4	878-898	889
miR164c	ath-miR164c-5p	LOC105177269	NAC domain-containing protein 79	621	GO:0003677(DNA binding);GO:0003700(transcription factor activity, sequence-specific DNA binding);GO:0005634(nucleus);GO:0006351(transcription, DNA-templated);GO:0006355(regulation of transcription, DNA-templated);GO:0007275(multicellular organism development)	ko03018(RNA degradation)	3.5	1066-1086	1077
miR164c	ath-miR164c-5p	LOC105165815	protein CUP-SHAPED COTYLEDON 2	626	GO:0003677(DNA binding);GO:0003700(transcription factor activity, sequence-specific DNA binding);GO:0005634(nucleus);GO:0006351(transcription, DNA-templated);GO:0006355(regulation of transcription, DNA-templated);GO:0007275(multicellular organism development);GO:0010072(primary shoot apical meristem specification);GO:0010160(formation of organ boundary);GO:0010223(secondary shoot formation);GO:00…	ko03018(RNA degradation)	2	1008-1028	1019
miR164c	osa-miR164c	LOC105165815	protein CUP-SHAPED COTYLEDON 2	627	GO:0003677(DNA binding);GO:0003700(transcription factor activity, sequence-specific DNA binding);GO:0005634(nucleus);GO:0006351(transcription, DNA-templated);GO:0006355(regulation of transcription, DNA-templated);GO:0007275(multicellular organism development);GO:0010072(primary shoot apical meristem specification);GO:0010160(formation of organ boundary);GO:0010223(secondary shoot formation);GO:00…	ko03018(RNA degradation)	2.5	1008-1028	1019
miR164c	ath-miR164c-5p	LOC105177625	uncharacterized LOC105177625	619	GO:0003674(molecular_function);GO:0005737(cytoplasm);GO:0008150(biological_process)	-	4	6857-6876	6867
miR164c	osa-miR164c	LOC105177625	uncharacterized LOC105177625	620	GO:0003674(molecular_function);GO:0005737(cytoplasm);GO:0008150(biological_process)	-	4	6857-6876	6867
miR164d	osa-miR164d	LOC105168780	NAC domain-containing protein 100	637	GO:0003677(DNA binding);GO:0003700(transcription factor activity, sequence-specific DNA binding);GO:0005634(nucleus);GO:0006351(transcription, DNA-templated);GO:0006355(regulation of transcription, DNA-templated);GO:0007275(multicellular organism development)	ko03018(RNA degradation)	3	904-924	915
miR164d	osa-miR164d	LOC105175054	NAC domain-containing protein 21/22-like	633	GO:0003677(DNA binding);GO:0003700(transcription factor activity, sequence-specific DNA binding);GO:0005634(nucleus);GO:0006351(transcription, DNA-templated);GO:0006355(regulation of transcription, DNA-templated);GO:0007275(multicellular organism development);GO:0009734(auxin-activated signaling pathway);GO:0010072(primary shoot apical meristem specification);GO:0048527(lateral root development)	ko03018(RNA degradation)	1	805-825	816
miR164d	osa-miR164d	LOC105176532	NAC domain-containing protein 21/22-like	634	GO:0003677(DNA binding);GO:0003700(transcription factor activity, sequence-specific DNA binding);GO:0005634(nucleus);GO:0006351(transcription, DNA-templated);GO:0006355(regulation of transcription, DNA-templated);GO:0007275(multicellular organism development);GO:0009734(auxin-activated signaling pathway);GO:0010072(primary shoot apical meristem specification);GO:0048527(lateral root development)	ko03018(RNA degradation)	2	604-624	615
miR164d	osa-miR164d	LOC105157091	NAC domain-containing protein 79	636	GO:0003677(DNA binding);GO:0003700(transcription factor activity, sequence-specific DNA binding);GO:0005634(nucleus);GO:0006351(transcription, DNA-templated);GO:0006355(regulation of transcription, DNA-templated);GO:0007275(multicellular organism development)	ko03018(RNA degradation)	3.5	878-898	889
miR164d	osa-miR164d	LOC105165815	protein CUP-SHAPED COTYLEDON 2	635	GO:0003677(DNA binding);GO:0003700(transcription factor activity, sequence-specific DNA binding);GO:0005634(nucleus);GO:0006351(transcription, DNA-templated);GO:0006355(regulation of transcription, DNA-templated);GO:0007275(multicellular organism development);GO:0010072(primary shoot apical meristem specification);GO:0010160(formation of organ boundary);GO:0010223(secondary shoot formation);GO:00…	ko03018(RNA degradation)	1	1008-1028	1019
miR164d	osa-miR164d	LOC105169308	transcription factor GTE7-like	631	GO:0003677(DNA binding);GO:0005634(nucleus);GO:0006351(transcription, DNA-templated);GO:0006355(regulation of transcription, DNA-templated);GO:0009294(DNA mediated transformation)	-	4	1385-1404	1395
miR164d	osa-miR164d	LOC105177625	uncharacterized LOC105177625	632	GO:0003674(molecular_function);GO:0005737(cytoplasm);GO:0008150(biological_process)	-	3.5	6857-6876	6867
miR164e	osa-miR164e	LOC105175054	NAC domain-containing protein 21/22-like	640	GO:0003677(DNA binding);GO:0003700(transcription factor activity, sequence-specific DNA binding);GO:0005634(nucleus);GO:0006351(transcription, DNA-templated);GO:0006355(regulation of transcription, DNA-templated);GO:0007275(multicellular organism development);GO:0009734(auxin-activated signaling pathway);GO:0010072(primary shoot apical meristem specification);GO:0048527(lateral root development)	ko03018(RNA degradation)	3	805-825	816
miR164e	osa-miR164e	LOC105176532	NAC domain-containing protein 21/22-like	641	GO:0003677(DNA binding);GO:0003700(transcription factor activity, sequence-specific DNA binding);GO:0005634(nucleus);GO:0006351(transcription, DNA-templated);GO:0006355(regulation of transcription, DNA-templated);GO:0007275(multicellular organism development);GO:0009734(auxin-activated signaling pathway);GO:0010072(primary shoot apical meristem specification);GO:0048527(lateral root development)	ko03018(RNA degradation)	4	604-624	615
miR164e	osa-miR164e	LOC105157091	NAC domain-containing protein 79	643	GO:0003677(DNA binding);GO:0003700(transcription factor activity, sequence-specific DNA binding);GO:0005634(nucleus);GO:0006351(transcription, DNA-templated);GO:0006355(regulation of transcription, DNA-templated);GO:0007275(multicellular organism development)	ko03018(RNA degradation)	4	878-898	889
miR164e	osa-miR164e	LOC105177269	NAC domain-containing protein 79	639	GO:0003677(DNA binding);GO:0003700(transcription factor activity, sequence-specific DNA binding);GO:0005634(nucleus);GO:0006351(transcription, DNA-templated);GO:0006355(regulation of transcription, DNA-templated);GO:0007275(multicellular organism development)	ko03018(RNA degradation)	2.5	1066-1086	1077
miR164e	osa-miR164e	LOC105165815	protein CUP-SHAPED COTYLEDON 2	642	GO:0003677(DNA binding);GO:0003700(transcription factor activity, sequence-specific DNA binding);GO:0005634(nucleus);GO:0006351(transcription, DNA-templated);GO:0006355(regulation of transcription, DNA-templated);GO:0007275(multicellular organism development);GO:0010072(primary shoot apical meristem specification);GO:0010160(formation of organ boundary);GO:0010223(secondary shoot formation);GO:00…	ko03018(RNA degradation)	3	1008-1028	1019
miR164e	osa-miR164e	LOC105177625	uncharacterized LOC105177625	638	GO:0003674(molecular_function);GO:0005737(cytoplasm);GO:0008150(biological_process)	-	4	6857-6876	6867
miR164g	zma-miR164g-3p	LOC105176385	protein ecdysoneless homolog	644	GO:0003713(transcription coactivator activity);GO:0005634(nucleus);GO:0006366(transcription from RNA polymerase II promoter)	-	3.5	1100-1120	1111
miR164h	zma-miR164h-5p	LOC105175054	NAC domain-containing protein 21/22-like	647	GO:0003677(DNA binding);GO:0003700(transcription factor activity, sequence-specific DNA binding);GO:0005634(nucleus);GO:0006351(transcription, DNA-templated);GO:0006355(regulation of transcription, DNA-templated);GO:0007275(multicellular organism development);GO:0009734(auxin-activated signaling pathway);GO:0010072(primary shoot apical meristem specification);GO:0048527(lateral root development)	ko03018(RNA degradation)	2.5	805-825	816
miR164h	zma-miR164h-5p	LOC105176532	NAC domain-containing protein 21/22-like	648	GO:0003677(DNA binding);GO:0003700(transcription factor activity, sequence-specific DNA binding);GO:0005634(nucleus);GO:0006351(transcription, DNA-templated);GO:0006355(regulation of transcription, DNA-templated);GO:0007275(multicellular organism development);GO:0009734(auxin-activated signaling pathway);GO:0010072(primary shoot apical meristem specification);GO:0048527(lateral root development)	ko03018(RNA degradation)	3.5	604-624	615
miR164h	zma-miR164h-5p	LOC105157091	NAC domain-containing protein 79	650	GO:0003677(DNA binding);GO:0003700(transcription factor activity, sequence-specific DNA binding);GO:0005634(nucleus);GO:0006351(transcription, DNA-templated);GO:0006355(regulation of transcription, DNA-templated);GO:0007275(multicellular organism development)	ko03018(RNA degradation)	4	878-898	889
miR164h	zma-miR164h-5p	LOC105177269	NAC domain-containing protein 79	646	GO:0003677(DNA binding);GO:0003700(transcription factor activity, sequence-specific DNA binding);GO:0005634(nucleus);GO:0006351(transcription, DNA-templated);GO:0006355(regulation of transcription, DNA-templated);GO:0007275(multicellular organism development)	ko03018(RNA degradation)	3.5	1066-1086	1077
miR164h	zma-miR164h-5p	LOC105165815	protein CUP-SHAPED COTYLEDON 2	649	GO:0003677(DNA binding);GO:0003700(transcription factor activity, sequence-specific DNA binding);GO:0005634(nucleus);GO:0006351(transcription, DNA-templated);GO:0006355(regulation of transcription, DNA-templated);GO:0007275(multicellular organism development);GO:0010072(primary shoot apical meristem specification);GO:0010160(formation of organ boundary);GO:0010223(secondary shoot formation);GO:00…	ko03018(RNA degradation)	2.5	1008-1028	1019
miR164h	zma-miR164h-5p	LOC105177625	uncharacterized LOC105177625	645	GO:0003674(molecular_function);GO:0005737(cytoplasm);GO:0008150(biological_process)	-	3	6857-6876	6867
miR165a	aly-miR165a-3p	LOC105167264	homeobox-leucine zipper protein ATHB-14	651	GO:0003677(DNA binding);GO:0003700(transcription factor activity, sequence-specific DNA binding);GO:0005634(nucleus);GO:0006351(transcription, DNA-templated);GO:0006355(regulation of transcription, DNA-templated);GO:0008289(lipid binding);GO:0009855(determination of bilateral symmetry);GO:0009944(polarity specification of adaxial/abaxial axis);GO:0009955(adaxial/abaxial pattern specification);GO:…	-	3	573-593	583
miR165a	aly-miR165a-3p	LOC105175788	homeobox-leucine zipper protein ATHB-14	652	GO:0003677(DNA binding);GO:0003700(transcription factor activity, sequence-specific DNA binding);GO:0005634(nucleus);GO:0006351(transcription, DNA-templated);GO:0006355(regulation of transcription, DNA-templated);GO:0008289(lipid binding);GO:0009855(determination of bilateral symmetry);GO:0009944(polarity specification of adaxial/abaxial axis);GO:0009955(adaxial/abaxial pattern specification);GO:…	-	1.5	991-1010	1001
miR165a	aly-miR165a-3p	LOC105157678	homeobox-leucine zipper protein ATHB-15	653	GO:0003677(DNA binding);GO:0003700(transcription factor activity, sequence-specific DNA binding);GO:0005634(nucleus);GO:0006351(transcription, DNA-templated);GO:0006355(regulation of transcription, DNA-templated);GO:0008289(lipid binding);GO:0009855(determination of bilateral symmetry);GO:0009887(organ morphogenesis);GO:0009965(leaf morphogenesis);GO:0010014(meristem initiation);GO:0010073(merist…	-	2.5	1317-1336	1327
miR165a	aly-miR165a-3p	LOC105163757	homeobox-leucine zipper protein ATHB-15	654	GO:0003677(DNA binding);GO:0003700(transcription factor activity, sequence-specific DNA binding);GO:0005634(nucleus);GO:0006351(transcription, DNA-templated);GO:0006355(regulation of transcription, DNA-templated);GO:0008289(lipid binding);GO:0009855(determination of bilateral symmetry);GO:0009887(organ morphogenesis);GO:0009965(leaf morphogenesis);GO:0010014(meristem initiation);GO:0010073(merist…	-	2.5	1412-1431	1422
miR165a	aly-miR165a-3p	LOC105164733	homeobox-leucine zipper protein ATHB-15	655	GO:0003677(DNA binding);GO:0003700(transcription factor activity, sequence-specific DNA binding);GO:0005634(nucleus);GO:0006351(transcription, DNA-templated);GO:0006355(regulation of transcription, DNA-templated);GO:0008289(lipid binding);GO:0009855(determination of bilateral symmetry);GO:0009887(organ morphogenesis);GO:0009965(leaf morphogenesis);GO:0010014(meristem initiation);GO:0010073(merist…	-	1.5	993-1012	1003
miR165a	aly-miR165a-3p	LOC105170294	homeobox-leucine zipper protein REVOLUTA	658	GO:0003677(DNA binding);GO:0003700(transcription factor activity, sequence-specific DNA binding);GO:0005634(nucleus);GO:0006351(transcription, DNA-templated);GO:0006355(regulation of transcription, DNA-templated);GO:0008289(lipid binding);GO:0009855(determination of bilateral symmetry);GO:0009944(polarity specification of adaxial/abaxial axis);GO:0009956(radial pattern formation);GO:0010014(meris…	-	1.5	2035-2054	2045
miR165a	aly-miR165a-3p	LOC105170721	homeobox-leucine zipper protein REVOLUTA	656	GO:0003677(DNA binding);GO:0003700(transcription factor activity, sequence-specific DNA binding);GO:0005634(nucleus);GO:0006351(transcription, DNA-templated);GO:0006355(regulation of transcription, DNA-templated);GO:0008289(lipid binding);GO:0009855(determination of bilateral symmetry);GO:0009944(polarity specification of adaxial/abaxial axis);GO:0009956(radial pattern formation);GO:0010014(meris…	-	1.5	1762-1781	1772
miR165a	aly-miR165a-3p	LOC105163386	pentatricopeptide repeat-containing protein At3g22470	657	GO:0003674(molecular_function);GO:0005739(mitochondrion);GO:0008150(biological_process)	ko03018(RNA degradation)	1	2903-2922	2913
miR166a	crt-miR166a	LOC105167264	homeobox-leucine zipper protein ATHB-14	659	GO:0003677(DNA binding);GO:0003700(transcription factor activity, sequence-specific DNA binding);GO:0005634(nucleus);GO:0006351(transcription, DNA-templated);GO:0006355(regulation of transcription, DNA-templated);GO:0008289(lipid binding);GO:0009855(determination of bilateral symmetry);GO:0009944(polarity specification of adaxial/abaxial axis);GO:0009955(adaxial/abaxial pattern specification);GO:…	-	4	571-593	583
miR166a	crt-miR166a	LOC105175788	homeobox-leucine zipper protein ATHB-14	660	GO:0003677(DNA binding);GO:0003700(transcription factor activity, sequence-specific DNA binding);GO:0005634(nucleus);GO:0006351(transcription, DNA-templated);GO:0006355(regulation of transcription, DNA-templated);GO:0008289(lipid binding);GO:0009855(determination of bilateral symmetry);GO:0009944(polarity specification of adaxial/abaxial axis);GO:0009955(adaxial/abaxial pattern specification);GO:…	-	2.5	989-1010	1001
miR166a	crt-miR166a	LOC105157678	homeobox-leucine zipper protein ATHB-15	661	GO:0003677(DNA binding);GO:0003700(transcription factor activity, sequence-specific DNA binding);GO:0005634(nucleus);GO:0006351(transcription, DNA-templated);GO:0006355(regulation of transcription, DNA-templated);GO:0008289(lipid binding);GO:0009855(determination of bilateral symmetry);GO:0009887(organ morphogenesis);GO:0009965(leaf morphogenesis);GO:0010014(meristem initiation);GO:0010073(merist…	-	2.5	1315-1336	1327
miR166a	crt-miR166a	LOC105163757	homeobox-leucine zipper protein ATHB-15	662	GO:0003677(DNA binding);GO:0003700(transcription factor activity, sequence-specific DNA binding);GO:0005634(nucleus);GO:0006351(transcription, DNA-templated);GO:0006355(regulation of transcription, DNA-templated);GO:0008289(lipid binding);GO:0009855(determination of bilateral symmetry);GO:0009887(organ morphogenesis);GO:0009965(leaf morphogenesis);GO:0010014(meristem initiation);GO:0010073(merist…	-	2.5	1410-1431	1422
miR166a	crt-miR166a	LOC105164733	homeobox-leucine zipper protein ATHB-15	663	GO:0003677(DNA binding);GO:0003700(transcription factor activity, sequence-specific DNA binding);GO:0005634(nucleus);GO:0006351(transcription, DNA-templated);GO:0006355(regulation of transcription, DNA-templated);GO:0008289(lipid binding);GO:0009855(determination of bilateral symmetry);GO:0009887(organ morphogenesis);GO:0009965(leaf morphogenesis);GO:0010014(meristem initiation);GO:0010073(merist…	-	3	991-1012	1003
miR166a	crt-miR166a	LOC105170294	homeobox-leucine zipper protein REVOLUTA	666	GO:0003677(DNA binding);GO:0003700(transcription factor activity, sequence-specific DNA binding);GO:0005634(nucleus);GO:0006351(transcription, DNA-templated);GO:0006355(regulation of transcription, DNA-templated);GO:0008289(lipid binding);GO:0009855(determination of bilateral symmetry);GO:0009944(polarity specification of adaxial/abaxial axis);GO:0009956(radial pattern formation);GO:0010014(meris…	-	3	2033-2054	2045
miR166a	crt-miR166a	LOC105170721	homeobox-leucine zipper protein REVOLUTA	664	GO:0003677(DNA binding);GO:0003700(transcription factor activity, sequence-specific DNA binding);GO:0005634(nucleus);GO:0006351(transcription, DNA-templated);GO:0006355(regulation of transcription, DNA-templated);GO:0008289(lipid binding);GO:0009855(determination of bilateral symmetry);GO:0009944(polarity specification of adaxial/abaxial axis);GO:0009956(radial pattern formation);GO:0010014(meris…	-	3	1760-1781	1772
miR166a	crt-miR166a	LOC105163386	pentatricopeptide repeat-containing protein At3g22470	665	GO:0003674(molecular_function);GO:0005739(mitochondrion);GO:0008150(biological_process)	ko03018(RNA degradation)	1	2901-2922	2913
miR166b	crt-miR166b	LOC105175788	homeobox-leucine zipper protein ATHB-14	667	GO:0003677(DNA binding);GO:0003700(transcription factor activity, sequence-specific DNA binding);GO:0005634(nucleus);GO:0006351(transcription, DNA-templated);GO:0006355(regulation of transcription, DNA-templated);GO:0008289(lipid binding);GO:0009855(determination of bilateral symmetry);GO:0009944(polarity specification of adaxial/abaxial axis);GO:0009955(adaxial/abaxial pattern specification);GO:…	-	3	989-1010	1001
miR166b	crt-miR166b	LOC105157678	homeobox-leucine zipper protein ATHB-15	668	GO:0003677(DNA binding);GO:0003700(transcription factor activity, sequence-specific DNA binding);GO:0005634(nucleus);GO:0006351(transcription, DNA-templated);GO:0006355(regulation of transcription, DNA-templated);GO:0008289(lipid binding);GO:0009855(determination of bilateral symmetry);GO:0009887(organ morphogenesis);GO:0009965(leaf morphogenesis);GO:0010014(meristem initiation);GO:0010073(merist…	-	3.5	1315-1336	1327
miR166b	crt-miR166b	LOC105163757	homeobox-leucine zipper protein ATHB-15	669	GO:0003677(DNA binding);GO:0003700(transcription factor activity, sequence-specific DNA binding);GO:0005634(nucleus);GO:0006351(transcription, DNA-templated);GO:0006355(regulation of transcription, DNA-templated);GO:0008289(lipid binding);GO:0009855(determination of bilateral symmetry);GO:0009887(organ morphogenesis);GO:0009965(leaf morphogenesis);GO:0010014(meristem initiation);GO:0010073(merist…	-	3.5	1410-1431	1422
miR166b	crt-miR166b	LOC105164733	homeobox-leucine zipper protein ATHB-15	670	GO:0003677(DNA binding);GO:0003700(transcription factor activity, sequence-specific DNA binding);GO:0005634(nucleus);GO:0006351(transcription, DNA-templated);GO:0006355(regulation of transcription, DNA-templated);GO:0008289(lipid binding);GO:0009855(determination of bilateral symmetry);GO:0009887(organ morphogenesis);GO:0009965(leaf morphogenesis);GO:0010014(meristem initiation);GO:0010073(merist…	-	4	991-1012	1003
miR166b	crt-miR166b	LOC105170294	homeobox-leucine zipper protein REVOLUTA	673	GO:0003677(DNA binding);GO:0003700(transcription factor activity, sequence-specific DNA binding);GO:0005634(nucleus);GO:0006351(transcription, DNA-templated);GO:0006355(regulation of transcription, DNA-templated);GO:0008289(lipid binding);GO:0009855(determination of bilateral symmetry);GO:0009944(polarity specification of adaxial/abaxial axis);GO:0009956(radial pattern formation);GO:0010014(meris…	-	4	2033-2054	2045
miR166b	crt-miR166b	LOC105170721	homeobox-leucine zipper protein REVOLUTA	671	GO:0003677(DNA binding);GO:0003700(transcription factor activity, sequence-specific DNA binding);GO:0005634(nucleus);GO:0006351(transcription, DNA-templated);GO:0006355(regulation of transcription, DNA-templated);GO:0008289(lipid binding);GO:0009855(determination of bilateral symmetry);GO:0009944(polarity specification of adaxial/abaxial axis);GO:0009956(radial pattern formation);GO:0010014(meris…	-	4	1760-1781	1772
miR166b	crt-miR166b	LOC105163386	pentatricopeptide repeat-containing protein At3g22470	672	GO:0003674(molecular_function);GO:0005739(mitochondrion);GO:0008150(biological_process)	ko03018(RNA degradation)	0.5	2901-2922	2913
miR166c	sly-miR166c-5p	LOC105156663	actin-related protein 3	674	GO:0000902(cell morphogenesis);GO:0003779(actin binding);GO:0005200(structural constituent of cytoskeleton);GO:0005524(ATP binding);GO:0005737(cytoplasm);GO:0005829(cytosol);GO:0005885(Arp2/3 protein complex);GO:0007015(actin filament organization);GO:0007275(multicellular organism development);GO:0009825(multidimensional cell growth);GO:0010090(trichome morphogenesis)	ko04145(Phagosome)	4	1834-1854	1845
miR166d	gra-miR166d	LOC105160632	--	675	GO:0005351(sugar:proton symporter activity);GO:0005355(glucose transmembrane transporter activity);GO:0005887(integral component of plasma membrane);GO:0035428(hexose transmembrane transport);GO:0046323(glucose import)	-	4	1525-1545	1536
miR166d	osa-miR166d-5p	LOC105164542	hydroxyproline O-arabinosyltransferase 1	676	GO:0005768(endosome);GO:0005774(vacuolar membrane);GO:0005794(Golgi apparatus);GO:0005801(cis-Golgi network);GO:0005802(trans-Golgi network);GO:0005886(plasma membrane);GO:0008150(biological_process);GO:0016020(membrane);GO:0016021(integral component of membrane);GO:0016757(transferase activity, transferring glycosyl groups);GO:1990585(hydroxyproline O-arabinosyltransferase activity)	-	4	625-644	635
miR166e	cpa-miR166e	LOC105175788	homeobox-leucine zipper protein ATHB-14	677	GO:0003677(DNA binding);GO:0003700(transcription factor activity, sequence-specific DNA binding);GO:0005634(nucleus);GO:0006351(transcription, DNA-templated);GO:0006355(regulation of transcription, DNA-templated);GO:0008289(lipid binding);GO:0009855(determination of bilateral symmetry);GO:0009944(polarity specification of adaxial/abaxial axis);GO:0009955(adaxial/abaxial pattern specification);GO:…	-	2.5	990-1008	999
miR166e	cpa-miR166e	LOC105170294	homeobox-leucine zipper protein REVOLUTA	680	GO:0003677(DNA binding);GO:0003700(transcription factor activity, sequence-specific DNA binding);GO:0005634(nucleus);GO:0006351(transcription, DNA-templated);GO:0006355(regulation of transcription, DNA-templated);GO:0008289(lipid binding);GO:0009855(determination of bilateral symmetry);GO:0009944(polarity specification of adaxial/abaxial axis);GO:0009956(radial pattern formation);GO:0010014(meris…	-	2.5	2034-2052	2043
miR166e	cpa-miR166e	LOC105170721	homeobox-leucine zipper protein REVOLUTA	678	GO:0003677(DNA binding);GO:0003700(transcription factor activity, sequence-specific DNA binding);GO:0005634(nucleus);GO:0006351(transcription, DNA-templated);GO:0006355(regulation of transcription, DNA-templated);GO:0008289(lipid binding);GO:0009855(determination of bilateral symmetry);GO:0009944(polarity specification of adaxial/abaxial axis);GO:0009956(radial pattern formation);GO:0010014(meris…	-	2.5	1761-1779	1770
miR166e	osa-miR166e-3p	LOC105163386	pentatricopeptide repeat-containing protein At3g22470	679	GO:0003674(molecular_function);GO:0005739(mitochondrion);GO:0008150(biological_process)	ko03018(RNA degradation)	2	2902-2922	2913
miR166h	osa-miR166h-5p	LOC105164844	protein tesmin/TSO1-like CXC 2	681	GO:0003700(transcription factor activity, sequence-specific DNA binding);GO:0005634(nucleus);GO:0009934(regulation of meristem structural organization);GO:0046872(metal ion binding);GO:0048444(floral organ morphogenesis);GO:0051302(regulation of cell division)	-	4	371-390	381
miR166i	mes-miR166i	LOC105171042	glucan endo-1	700	GO:0004553(hydrolase activity, hydrolyzing O-glycosyl compounds);GO:0030247(polysaccharide binding);GO:0046658(anchored component of plasma membrane)	ko00500(Starch and sucrose metabolism)	4	1093-1114	1105
miR166i	cme-miR166i	LOC105167264	homeobox-leucine zipper protein ATHB-14	682	GO:0003677(DNA binding);GO:0003700(transcription factor activity, sequence-specific DNA binding);GO:0005634(nucleus);GO:0006351(transcription, DNA-templated);GO:0006355(regulation of transcription, DNA-templated);GO:0008289(lipid binding);GO:0009855(determination of bilateral symmetry);GO:0009944(polarity specification of adaxial/abaxial axis);GO:0009955(adaxial/abaxial pattern specification);GO:…	-	4	573-593	583
miR166i	mes-miR166i	LOC105167264	homeobox-leucine zipper protein ATHB-14	683	GO:0003677(DNA binding);GO:0003700(transcription factor activity, sequence-specific DNA binding);GO:0005634(nucleus);GO:0006351(transcription, DNA-templated);GO:0006355(regulation of transcription, DNA-templated);GO:0008289(lipid binding);GO:0009855(determination of bilateral symmetry);GO:0009944(polarity specification of adaxial/abaxial axis);GO:0009955(adaxial/abaxial pattern specification);GO:…	-	3	572-592	583
miR166i	cme-miR166i	LOC105175788	homeobox-leucine zipper protein ATHB-14	684	GO:0003677(DNA binding);GO:0003700(transcription factor activity, sequence-specific DNA binding);GO:0005634(nucleus);GO:0006351(transcription, DNA-templated);GO:0006355(regulation of transcription, DNA-templated);GO:0008289(lipid binding);GO:0009855(determination of bilateral symmetry);GO:0009944(polarity specification of adaxial/abaxial axis);GO:0009955(adaxial/abaxial pattern specification);GO:…	-	2.5	991-1010	1001
miR166i	mes-miR166i	LOC105175788	homeobox-leucine zipper protein ATHB-14	685	GO:0003677(DNA binding);GO:0003700(transcription factor activity, sequence-specific DNA binding);GO:0005634(nucleus);GO:0006351(transcription, DNA-templated);GO:0006355(regulation of transcription, DNA-templated);GO:0008289(lipid binding);GO:0009855(determination of bilateral symmetry);GO:0009944(polarity specification of adaxial/abaxial axis);GO:0009955(adaxial/abaxial pattern specification);GO:…	-	4	990-1010	1001
[truncated: 1,247 more rows]

## Sheet: Table S5
Table S5. The expression patterns of miRNAs and their target genes in ST and SS genotype responses to salt stress.
miRNA	Mapped miRNA	Fold changes log2 (salt/control)				Target gene ID	Annotation of targets	Symbol	Fold changes log2 (salt/control)
[truncated: 537 more rows]

## Sheet: Table S6
Table S6. Correlation analysis between the expression profiles of miRNAs and their target genes.
[truncated: 1,051 more rows]

[truncated: 1 more sheets: Table S7]
